# Supplementary material for: Alfalfa transcriptomic responses to the field pathobiome
Source: Plant Biol (Stuttg). 2025 Apr 15;27(4):492–503. doi: 10.1111/plb.70021 (PMC12096062; doi:10.1111/plb.70021)
Supplement: Supplementary file 12 — Table S1. Plant samples, RNA‐seq metrics and reads, and genes differentially expressed in asymptomatic and symptomatic plants. [file PLB-27-492-s020.xlsx]

## Sheet: Plant samples and locations
Table S1. Plant sample types and locations
Field №	Sample ID	Identifier	Area	County	Latitude/Longitude
1	H1	Healthy	Prosser, WA	Benton	46.253329, -119.730632
1	D1	Diseased	Prosser, WA	Benton	46.253329, -119.730632
2	H2	Healthy	Prosser, WA	Benton	46.243104, -119.758655
2	D2	Diseased	Prosser, WA	Benton	46.243104, -119.758655
3	H3	Healthy	Prosser, WA	Benton	46.227857, -119.791274
3	D3	Diseased	Prosser, WA	Benton	46.227857, -119.791274
4	H4	Healthy	Grandview, WA	Yakima	46.202759, -119.867621
4	D4	Diseased	Grandview, WA	Yakima	46.202759, -119.867621
5	H5	Healthy	Grandview, WA	Benton	46.221344, -119.863790
5	D5	Diseased	Grandview, WA	Benton	46.221344, -119.863790

## Sheet: Bacterial_reads
Table S1, cont. Clean bacterial reads classified into different taxonomic ranks
Sample	Kingdom	Phylum	Class	Order	Family	Genus	Species
H1.2	37187	37152	37136	36700	35953	32436	9240
D1.2	49026	48999	48991	48904	48107	45284	18075
H2.2	47419	47376	47364	47048	39847	36892	14421
D2.2	69503	69496	69496	69485	66863	66218	38713
H3.2	50920	50735	50735	50438	47667	42306	18142
D3.2	46404	46380	46378	46241	42700	38274	15377
H4.2	69213	69198	69198	69171	69090	68530	65188
D4.2	83197	83184	83182	83174	72883	71774	40054
H5.2	60917	60868	60840	60805	55641	52425	19903
D5.2	47000	46986	46983	46953	43978	37559	15632

## Sheet: Fungal_reads
Table S1, cont. Clean fungal reads classified into different taxonomic ranks
Sample Name	Kingdom	Phylum	Class	Order	Family	Genus	Species
H1	93549	93549	93549	93549	93549	93549	93549
D1	109185	109185	109185	109185	109185	109185	109185
H2	117523	117523	117523	117523	117523	117523	117523
D2	99354	99354	99354	99354	99354	99354	99354
H3	67302	67302	67302	67302	67302	67302	67302
D3	102028	102028	102028	102028	102028	102028	102028
H4	104984	104984	104984	104984	104984	104984	104984
D4	97327	97327	97327	97327	97327	97327	97327
H5	99964	99964	99964	99964	99964	99964	99964
D5	57516	57516	57516	57516	57516	57516	57516

## Sheet: Metrics_RNA-seq
Table S1, cont. Metrics of RNA-seq data
Sample	Raw reads	Clean reads	Error rate	Total map to genome
H1	110398188	104593218	0.01	88307654(84.43%)
D1	84350094	77925090	0.01	65403007(83.93%)
H2	95274306	88743738	0.01	70321916(79.24%)
D2	85298434	79717748	0.01	65901676(82.67%)
H3	85367348	79914866	0.01	67642954(84.64%)
D3	80221118	75485700	0.01	63847887(84.58%)
H4	93298768	89186996	0.01	77547028(86.95%)
D4	94300706	88395878	0.01	73903545(83.61%)
H5	83551536	77985652	0.01	54318556(69.65%)
D5	80042856	75921300	0.01	57685071(75.98%)
Total reads	892103354	837870186

## Sheet: DEG_stats
Table S1, cont. DEG summary stats between ‘S’ and ‘A’ phenotypes.
Groups	All	Upregulated	Downregulated	Threshold
S vs A	5145	3602	1543	padj<=0.05 |log2FoldChange|>=1.0

## Sheet: Short_list
Table S1, cont. Short list of genes likely involved in alfalfa responses to the collective pathobiome
Response to pathobiome		Tolerance against pathobiome
Gene/Protein ID	Description	Gene ID/Protein	Description
MS_gene52993/P16231	Wound-induced proteinase inhibitor 1	MS_gene62198/Q7X999	Ribulose bisphosphate carboxylase
MS_gene039314/G7LCV1	Kunitz type trypsin inhibitor 106	MS_gene011898/P14226	Oxygen-evolving enhancer protein 1
MS_gene048082/Q9SR40	Laccase-7	MS_gene044510/Q9FN48	Calcium sensing receptor
MS_gene39508/P27880;	18.2 kDa class I heat shock protein	MS_gene31538/Q7XAB8	Protein THYLAKOID FORMATION1
MS_gene04350/P55737;	Heat shock protein 90	MS_gene20930/PF13419	Haloacid dehalogenase-like hydrolase
MS_gene33053/P05477;	17.9 kDa class II heat shock protein	MS_gene030436/PF07876	Stress responsive A/B Barrel Domain
MS_gene043746/ P09189	Heat shock cognate 70 kDa protein	MS_gene21834/Q8GTE3	40S ribosomal protein S3a
MS_gene82546/P62785	Histone H4 variant TH011	MS_gene57715/Q8VZF6	ENHANCED DISEASE RESISTANCE 2-like
MS_gene01396/Q06215	Polyphenol oxidase A1	MS_gene068502/Q7XPY2	Plasma membrane ATPase
MS_gene02252/P09042;	Pathogenesis-related protein 1C	MS_gene47011/O48791	Stomatal closure-related actin-binding protein 1
MS_gene005127/P29062;	Pathogenesis-related protein PR-4A	MS_gene072694/PF03106	WRKY DNA -binding domain
MS_gene01685/ Q9ZNS4	Pathogenesis-related protein 1	MS_gene018571/PF04632	Fusaric acid resistance protein
MS_gene047994/Q9SA85	Berberine bridge enzyme-like 8	MS_gene018049/M1C5M7	RESISTANCE TO PHYTOPHTHORA 1
MS_gene012959/Q9SND9	Acetyltransferase	MS_gene22666/Q852K5	A20/AN1 zinc finger-containing SAP 6
MS_gene013756/Q0HA25	VITVI Agamous-like MADS-box protein MADS9	MS_gene8934/O81208	Light-harvesting complex-like protein OHP1
MS_gene36455/PF07712	Stress up-regulated Nod 19
MS_gene016470/Q9M0X5	Cysteine-rich receptor-like protein kinase 25
MS_gene78885/Q9FKZ1	Probable disease resistance protein At5g66900
MS_gene025278/Q84QC2	Ethylene-responsive transcription factor ERF017
