# Supplementary material for: Alfalfa transcriptomic responses to the field pathobiome
Source: Plant Biol (Stuttg). 2025 Apr 15;27(4):492–503. doi: 10.1111/plb.70021 (PMC12096062; doi:10.1111/plb.70021)
Supplement: Supplementary file 13 — Table S2. Viruses identified in symptomatic (D1, D2, D3, D4, and D5) and asymptomatic (H1, H2, H3, H4, and H5) plant samples. [file PLB-27-492-s016.xlsx]

## Sheet:  
Table S2. Viruses identified in symptomatic (D1, D2, D3, D4, and D5) and asymptomatic (H1, H2, H3, H4, and H5) plant samples
Sample	Species	Contigs (bp)	Reads mapped	Contig Frags	ID%	Sample	Species	Contigs (bp)	Reads mapped	Contig Frags	ID%
D1	Alfalfa cytorhabdovirus 1	1475	3228	1	100.0%	H1	Alfalfa cytorhabdovirus 1	1476	1434	1	100.0%
	Alfalfa cytorhabdovirus 2	474	214	1	99.3%		Alfalfa deltapartitivirus	332	28	1	100.0%
	Alfalfa deltapartitivirus	1303	115	2	90.6%		Alfalfa mosaic virus	9501	21741	6	99.6%
	Alfalfa mosaic virus	8252	19599	4	99.8%		Alfalfa nucleorhabdovirus 1	241	10	1	95.0%
	Alfalfa nucleorhabdovirus 1	1897	564	4	92.8%		Bean leafroll virus	255	10	1	98.8%
	Bean leafroll virus	493	203	2	94.1%		Medicago sativa alphapartitivirus 1	4177	53322	3	99.9%
	Medicago sativa alphapartitivirus 1	7185	35108	4	100.0%		Medicago sativa amalgavirus 1	3484	9372	1	99.4%
	Medicago sativa alphapartitivirus 2	1131	76	4	100.0%		Medicago sativa deltapartitivirus 1	1854	276	2	100.0%
	Medicago sativa amalgavirus 1	3477	17170	1	99.5%		Panax cryptic virus 3	1535	367	1	51.3%
	Medicago sativa deltapartitivirus 1	2242	279	3	100.0%		Pea streak virus	238	8	1	100.0%
	Pea streak virus	1644	85	4	98.7%		Snake River alfalfa virus	5807	2279	15	98.9%
	Snake River alfalfa virus	2034	130	5	98.4%
D2	Alfalfa cytorhabdovirus 1	1475	2085	1	100.0%	H2	Alfalfa cytorhabdovirus 2	298	8	1	96.9%
	Alfalfa cytorhabdovirus 2	258	11	1	98.8%		Alfalfa deltapartitivirus	1490	588	1	100.0%
	Alfalfa deltapartitivirus	1229	164	2	99.5%		Alfalfa latent virus	3686	9443	27	96.4%
	Alfalfa mosaic virus	8675	14048	5	99.4%		Alfalfa mosaic virus	8018	5297	3	99.6%
	Alfalfa nucleorhabdovirus 1	1566	273	2	92.5%		Alfalfa nucleorhabdovirus 1	1687	361	1	95.4%
	Bean leafroll virus	4463	473	7	99.7%		Bean leafroll virus	380	22	1	99.2%
	Figwort mosaic virus	631	370	2	100.0%		Clivia carlavirus A	143	6	1	83.9%
	Medicago sativa alphapartitivirus 1	5449	47713	4	100.0%		Figwort mosaic virus	683	289	2	100.0%
	Medicago sativa alphapartitivirus 2	842	120	2	100.0%		Grapevine associated tymo-like virus	278	14	1	53.8%
	Medicago sativa amalgavirus 1	3477	9451	1	99.4%		Grapevine pararetrovirus	259	10	1	61.9%
	Medicago sativa deltapartitivirus 1	3709	4416	4	99.7%		Medicago sativa alphapartitivirus 1	7043	37725	5	99.8%
	Pea streak virus	3764	179	11	98.8%		Medicago sativa alphapartitivirus 2	253	21	1	100.0%
	Snake River alfalfa virus	514	15	2	98.8%		Medicago sativa amalgavirus 1	3567	11131	2	99.5%
							Medicago sativa deltapartitivirus 1	3961	844	10	99.0%
							Paeonia nepovirus A	267	19	1	48.9%
							Pea streak virus	44346	4467662	229	95.2%
							Snake River alfalfa virus	597	36	2	99.0%
							Soybean chlorotic mottle virus	246	14	1	70.4%
D3	Alfalfa cytorhabdovirus 1	1474	1740	1	100.0%	H3	Alfalfa deltapartitivirus	1502	330	1	99.8%
	Alfalfa deltapartitivirus	866	46	1	100.0%		Alfalfa mosaic virus	6597	1425	8	99.1%
	Alfalfa mosaic virus	8252	9728	3	99.9%		Alfalfa nucleorhabdovirus 1	607	51	2	96.0%
	Alfalfa nucleorhabdovirus 1	638	206	1	95.8%		Figwort mosaic virus	610	320	1	100.0%
	Medicago sativa alphapartitivirus 1	7661	32980	3	100.0%		Medicago sativa alphapartitivirus 1	6186	29954	4	99.9%
	Medicago sativa amalgavirus 1	3635	2260	3	99.5%		Medicago sativa alphapartitivirus 2	491	31	2	100.0%
	Medicago sativa deltapartitivirus 1	1790	218	3	99.8%		Medicago sativa amalgavirus 1	5571	32598	2	98.0%
	Pea streak virus	236	6	1	97.3%		Medicago sativa deltapartitivirus 1	3356	786	4	99.7%
	Snake River alfalfa virus	1641	38	6	96.7%		Pea streak virus	1400	70	5	98.9%
							Snake River alfalfa virus	3695	201	11	95.7%
D4	Alfalfa associated nucleorhabdovirus	264	12	1	60.9%	H4	Alfalfa cytorhabdovirus 1	2872	2000	2	90.0%
	Alfalfa cytorhabdovirus 1	1018	497	1	100.0%		Alfalfa deltapartitivirus	2068	158	3	87.6%
	Alfalfa cytorhabdovirus 2	428	56	1	98.6%		Alfalfa mosaic virus	8352	11642	6	99.7%
	Alfalfa deltapartitivirus	1247	206	1	100.0%		Alfalfa nucleorhabdovirus 1	1114	1970	1	95.1%
	Alfalfa mosaic virus	8741	10363	8	99.4%		Alstroemeria virus X	237	2	1	87.3%
	Alfalfa nucleorhabdovirus 1	2110	486	5	96.4%		Blueberry red ringspot virus	663	30	2	53.5%
	Figwort mosaic virus	841	498	3	100.0%		Lettuce virus X	270	8	1	56.8%
	Medicago sativa alphapartitivirus 1	8705	65590	4	99.9%		Medicago sativa alphapartitivirus 1	5030	33581	3	99.9%
	Medicago sativa alphapartitivirus 2	737	36	2	99.6%		Medicago sativa amalgavirus 1	3421	14797	1	99.4%
	Medicago sativa amalgavirus 1	5055	33480	1	99.4%		Medicago sativa deltapartitivirus 1	3063	539	4	100.0%
	Medicago sativa deltapartitivirus 1	2820	360	2	100.0%		Pea streak virus	995	54	4	97.9%
	Pea streak virus	10101	972060	13	97.3%		Snake River alfalfa virus	3273	574	11	96.6%
	Snake River alfalfa virus	5150	280	14	96.9%
	Triticum polonicum deltaflexivirus 1	296	18	1	98.0%
D5	Alfalfa cytorhabdovirus 1	1474	1029	1	100.0%	H5	Alfalfa cytorhabdovirus 1	1464	932	1	100.0%
	Alfalfa cytorhabdovirus 2	436	20	1	99.3%		Alfalfa deltapartitivirus	1314	1308	2	99.8%
	Alfalfa deltapartitivirus	1170	157	1	100.0%		Alfalfa latent virus	10669	20715	86	91.6%
	Alfalfa latent virus	6161	4158	38	91.8%		Alfalfa mosaic virus	11772	15613	18	99.2%
	Alfalfa mosaic virus	9225	13686	7	99.7%		Alfalfa nucleorhabdovirus 1	239	23	1	92.5%
	Alfalfa nucleorhabdovirus 1	1570	567	3	97.0%		Figwort mosaic virus	631	230	2	100.0%
	Bean leafroll virus	1091	23	4	99.3%		Helleborus net necrosis virus	235	482	1	93.8%
	Figwort mosaic virus	631	277	2	100.0%		Medicago sativa alphapartitivirus 1	3906	41531	2	100.0%
	Medicago sativa alphapartitivirus 1	7104	25740	7	99.7%		Medicago sativa amalgavirus 1	3709	11721	3	100.0%
	Medicago sativa alphapartitivirus 2	248	542	1	100.0%		Medicago sativa deltapartitivirus 1	2774	351	2	100.0%
	Medicago sativa amalgavirus 1	3478	14837	1	99.4%		Papaya mild mottle associated virus	140	44	1	65.3%
	Medicago sativa deltapartitivirus 1	2805	635	3	100.0%		Pea streak virus	167502	14561190	1141	94.8%
	Pea streak virus	100175	6361015	663	95.4%		Rudbeckia flower distortion virus	266	20	1	54.3%
	Snake River alfalfa virus	3055	113	10	95.6%		Snake River alfalfa virus	2640	135	10	97.8%
