# Supplementary material for: Alfalfa transcriptomic responses to the field pathobiome
Source: Plant Biol (Stuttg). 2025 Apr 15;27(4):492–503. doi: 10.1111/plb.70021 (PMC12096062; doi:10.1111/plb.70021)
Supplement: Supplementary file 16 — Table S5. Upregulated DEGs identified in symptomatic (‘S’) phenotype. [file PLB-27-492-s002.xlsx]

## Sheet: SvsA_deg_up
Table S5: Upregulated DEGs identified in ‘S’ phenotype
gene_id	D1	D2	D3	D4	D5	H1	H2	H3	H4	H5	S	A	log2FoldChange	pvalue	padj	gene_name	gene_chr	gene_start	gene_end	gene_strand	gene_length	gene_biotype	gene_description	Family	D1_count	D2_count	D3_count	D4_count	D5_count	H1_count	H2_count	H3_count	H4_count	H5_count	D1_fpkm	D2_fpkm	D3_fpkm	D4_fpkm	D5_fpkm	H1_fpkm	H2_fpkm	H3_fpkm	H4_fpkm	H5_fpkm
MS_gene52993	102.902	454.636	677.932	624.609	262.167	11.8351	7.07306	7.54975	6.50555	9.86555	424.449	8.56581	5.63089	2.19156e-25	1.59265e-20	MS_gene52993	chr1.1	56411500	56412019	+	213	protein_coding	- && sp|P16231|ICI1_SOLPE Wound-induced proteinase inhibitor 1 OS=Solanum peruvianum OX=4082 PE=3 SV=1 && -	-	124	505	737	769	269	14	7	7	7	7	43.986	194.337	289.786	266.993	112.065	5.05899	3.02342	3.22718	2.78083	4.21708
MS_gene82546	261.404	270.081	155.455	216.867	148.139	4.22683	10.1044	0	3.71746	7.04682	210.389	5.01909	5.40606	2.85785e-24	1.03843e-19	MS_gene82546	chr3.1	58185574	58185885	-	312	protein_coding	- && sp|P62785|H41_WHEAT Histone H4 variant TH011 OS=Triticum aestivum OX=4565 PE=3 SV=2 && PF15511:Centromere kinetochore component CENP-T histone fold	CO-like	315	300	169	267	152	5	10	0	4	5	76.2831	78.8152	45.365	63.2862	43.2299	1.23348	2.94866	0	1.08483	2.05641
MS_gene048082	97.0929	337.601	138.898	397.183	91.6121	0	0	0	0	0	212.477	0	10.1199	1.17877e-20	2.85545e-16	MS_gene048082	chr4.4	81885831	81891348	-	1719	protein_coding	- && sp|Q9SR40|LAC7_ARATH Laccase-7 OS=Arabidopsis thaliana OX=3702 GN=LAC7 PE=2 SV=1 && PF00394:Multicopper oxidase|PF07731:Multicopper oxidase|PF07732:Multicopper oxidase	MYB	117	375	151	489	94	0	0	0	0	0	5.14259	17.8813	7.35682	21.0371	4.8523	0	0	0	0	0
MS_gene74557	1071.34	1433.23	900.536	1448.22	1033.07	192.744	228.359	244.828	197.025	248.048	1177.28	222.201	2.40688	8.81744e-20	1.60195e-15	MS_gene74557	chr2.3	59800383	59802882	-	1062	protein_coding	- && sp|Q9LEH3|PER15_IPOBA Peroxidase 15 OS=Ipomoea batatas OX=4120 GN=pod PE=1 SV=1 && PF00141:Peroxidase	NAC	1291	1592	979	1783	1060	228	226	227	212	176	91.8489	122.874	77.2053	124.159	88.568	16.5244	19.5778	20.9897	16.8915	21.2658
MS_gene02252	409.948	1128.04	792.913	1681.33	954.13	27.8971	78.8141	67.9477	17.6579	43.6903	993.272	47.2014	4.39784	1.30051e-19	1.89022e-15	MS_gene02252	chr2.1	72942008	72942496	-	489	protein_coding	- && sp|P09042|PR1C_TOBAC Pathogenesis-related protein 1C OS=Nicotiana tabacum OX=4097 PE=2 SV=3 && PF00188:Cysteine-rich secretory protein family	FAR1	494	1253	862	2070	979	33	78	63	19	31	76.3291	210.032	147.634	313.05	177.652	5.19422	14.6746	12.6513	3.28777	8.13479
MS_gene066013	174.269	1038.91	766.238	1150.94	681.243	49.0313	18.1879	23.7278	41.8214	40.8715	762.32	34.728	4.45516	2.36738e-19	2.53493e-15	MS_gene066013	chr1.2	58079131	58079490	+	213	protein_coding	- && sp|P16231|ICI1_SOLPE Wound-induced proteinase inhibitor 1 OS=Solanum peruvianum OX=4082 PE=3 SV=1 && -	-	210	1154	833	1417	699	58	18	22	45	29	74.4924	444.088	327.532	491.975	291.201	20.9587	7.7745	10.1426	17.8768	17.4708
MS_gene063073	850.601	1279.28	1082.67	2136.99	2911.12	128.496	103.065	176.88	163.568	98.6555	1652.13	134.133	3.62153	2.44172e-19	2.53493e-15	MS_gene063073	chr3.3	95969133	95970110	+	978	protein_coding	- && sp|P21226|CHI2_PEA Endochitinase A2 OS=Pisum sativum OX=3888 GN=CHI2 PE=1 SV=2 && PF00182:Chitinase class I|PF00187:Chitin recognition protein	NAC	1025	1421	1177	2631	2987	152	102	164	176	70	79.1876	119.096	100.792	198.946	271.014	11.9625	9.59491	16.4668	15.2275	9.18444
MS_gene29341	185.887	139.542	114.982	288.344	187.123	10.9898	8.08349	2.15707	13.9405	14.0936	183.175	9.85289	4.22113	1.87283e-18	1.70128e-14	MS_gene29341	chr7.2	3800427	3806400	+	2598	protein_coding	- && sp|Q43191|LOX15_SOLTU Probable linoleate 9S-lipoxygenase 5 OS=Solanum tuberosum OX=4113 GN=LOX1.5 PE=2 SV=1 && PF01477:PLAT/LH2 domain|PF00305:Lipoxygenase	NF-YA	224	155	125	355	192	13	8	2	15	10	6.5145	4.8903	4.02958	10.1051	6.55779	0.385141	0.283289	0.0755955	0.488549	0.493917
MS_gene06857	150.204	159.348	184.891	130.77	209.538	7.6083	19.1983	15.0995	23.2341	9.86555	166.95	15.0011	3.46875	7.26825e-18	5.86887e-14	MS_gene06857	chr3.1	74160103	74161094	-	738	protein_coding	- && sp|Q9M276|ATB12_ARATH Homeobox-leucine zipper protein ATHB-12 OS=Arabidopsis thaliana OX=3702 GN=ATHB-12 PE=1 SV=1 && PF00046:Homeodomain|PF02183:Homeobox associated leucine zipper	HD-ZIP	181	177	201	161	215	9	19	14	25	7	18.5308	19.6589	22.8102	16.1333	25.851	0.938646	2.36852	1.86284	2.86642	1.21713
MS_gene50908	1680.45	0	751.52	25.1793	0	0	0	0	0	0	491.431	0	25.915	1.09761e-17	7.97653e-14	MS_gene50908	chr3.3	14268653	14269255	-	603	protein_coding	- && sp|Q41015|PIP21_PEA Kunitz-type trypsin inhibitor-like 1 protein OS=Pisum sativum OX=3888 GN=PIP20-1 PE=1 SV=2 && PF00197:Trypsin and protease inhibitor	-	2025	0	817	31	0	0	0	0	0	0	253.735	0	113.473	3.80187	0	0	0	0	0	0
MS_gene012839	204.974	219.666	179.371	130.77	457.086	3.38147	10.1044	0	1.85873	12.6843	238.373	5.60577	5.45725	1.72868e-17	1.13869e-13	MS_gene012839	chr3.3	85634143	85642942	-	1164	protein_coding	- && sp|Q9M439|BCAT2_ARATH Branched-chain-amino-acid aminotransferase 2, chloroplastic OS=Arabidopsis thaliana OX=3702 GN=BCAT2 PE=1 SV=1 && PF01063:Amino-transferase class IV	MYB_related	247	244	195	161	469	4	10	0	2	9	16.0331	17.1823	14.0304	10.2288	35.7532	0.264498	0.790363	0	0.14539	0.992163
MS_gene38363	88.7944	109.833	80.9471	62.5421	515.562	0	0	0	0	0	171.536	0	9.81019	1.88027e-17	1.13869e-13	MS_gene38363	chr3.2	84851135	84852397	-	1263	protein_coding	- && sp|Q9SND9|Y3028_ARATH Uncharacterized acetyltransferase At3g50280 OS=Arabidopsis thaliana OX=3702 GN=At3g50280 PE=3 SV=1 && PF02458:Transferase family	ARF	107	122	88	77	529	0	0	0	0	0	6.40107	7.91771	5.83537	4.50858	37.1662	0	0	0	0	0
MS_gene032315	102.902	135.04	72.6684	163.259	186.148	5.0722	10.1044	12.9424	9.29364	5.63745	132.004	8.61002	3.93598	3.20105e-17	1.78943e-13	MS_gene032315	chr8.2	47991733	47993122	-	990	protein_coding	- && sp|A0A3Q7HH64|JA2L_SOLLC NAC domain-containing protein JA2L OS=Solanum lycopersicum OX=4081 GN=JA2L PE=2 SV=1 && PF02365:No apical meristem (NAM) protein	NAC	124	150	79	201	191	6	10	12	10	4	9.46365	12.4194	6.68315	15.0146	17.1196	0.466479	0.929275	1.19029	0.854714	0.518464
MS_gene040126	157.672	80.124	219.845	194.937	226.106	0	11.1148	1.07854	0.929364	2.81873	175.737	3.18829	5.80353	1.85978e-16	9.47757e-13	MS_gene040126	chr4.4	396181	397071	+	753	protein_coding	- && sp|P50699|TLPH_ARATH Thaumatin-like protein OS=Arabidopsis thaliana OX=3702 GN=At1g18250 PE=2 SV=2 && PF00314:Thaumatin family	ARF	190	89	239	240	232	0	11	1	1	2	19.0647	9.68809	26.5823	23.5705	27.3394	0	1.34393	0.13041	0.112373	0.340823
MS_gene72186	62.2391	121.536	70.8287	135.643	138.393	2.5361	7.07306	1.07854	4.64682	0	105.728	3.0669	5.0498	1.95624e-16	9.47757e-13	MS_gene72186	chr4.2	6966079	6966609	+	531	protein_coding	- && sp|P25096|P21_SOYBN Protein P21 OS=Glycine max OX=3847 PE=1 SV=1 && PF00314:Thaumatin family	MYB	75	135	77	167	142	3	7	1	5	0	10.6718	20.8393	12.1447	23.2581	23.7295	0.434853	1.21278	0.184931	0.796768	0
MS_gene044089	93.7735	258.377	332.987	428.048	115.977	10.9898	2.02087	10.7854	15.7992	8.45618	245.833	9.61027	4.66935	2.27011e-16	1.03108e-12	MS_gene044089	chr1.2	4755324	4757552	+	1149	protein_coding	- && sp|A0A1C9CX66|CYC2_CAMAC (S)-8-oxocitronellyl enol synthase CYC2 OS=Camptotheca acuminata OX=16922 GN=CYC2 PE=1 SV=1 && -	-	113	287	362	527	119	13	2	10	17	6	7.43072	20.4741	26.3862	33.919	9.19014	0.870841	0.160136	0.854643	1.25194	0.670077
MS_gene70817	105.391	92.7278	40.4735	163.259	64.3234	1.69073	3.03131	3.23561	0.929364	1.40936	93.2351	2.05928	5.50469	4.46223e-16	1.90753e-12	MS_gene70817	chr1.2	61189741	61191493	+	696	protein_coding	- && - && -	-	127	103	44	201	66	2	3	3	1	1	13.7869	12.1303	5.29459	21.357	8.41454	0.221175	0.396544	0.42327	0.121576	0.184367
MS_gene005127	736.081	4412.22	4669.18	3902.79	4207.33	335.611	275.849	332.189	226.765	331.2	3585.52	300.323	3.57777	5.97197e-16	2.41109e-12	MS_gene005127	chr1.1	60061361	60064220	-	441	protein_coding	- && sp|P29062|PR4A_TOBAC Pathogenesis-related protein PR-4A OS=Nicotiana tabacum OX=4097 PE=2 SV=1 && PF00967:Barwin family	-	887	4901	5076	4805	4317	397	273	308	244	235	151.97	910.939	963.989	805.763	868.638	69.2895	56.9513	68.5831	46.8174	68.379
MS_gene07397	159.332	454.636	314.59	266.413	264.116	27.0517	44.4592	44.22	31.5984	35.2341	291.817	36.5127	3.00087	8.20162e-16	3.13699e-12	MS_gene07397	chr1.2	64306627	64307937	+	1311	protein_coding	- && sp|P0DO21|GIP2_NICBE Probable aspartic proteinase GIP2 OS=Nicotiana benthamiana OX=4100 GN=GIP2 PE=1 SV=1 && PF14543:Xylanase inhibitor N-terminal|PF14541:Xylanase inhibitor C-terminal	NAC	192	505	342	328	271	32	44	41	34	25	11.0655	31.5742	21.848	18.5022	18.3426	1.87872	3.08766	3.07104	2.19448	2.44698
MS_gene047994	68.8779	155.747	88.3059	166.508	213.437	0	0	0	1.85873	0	138.575	0.371746	8.34828	1.0723e-15	3.89632e-12	MS_gene047994	chr2.4	58390746	58392050	-	1305	protein_coding	- && sp|Q9SA85|BBE8_ARATH Berberine bridge enzyme-like 8 OS=Arabidopsis thaliana OX=3702 GN=At1g30700 PE=2 SV=1 && PF08031:Berberine and berberine like|PF01565:FAD binding domain	CPP	83	173	96	205	219	0	0	0	2	0	4.80551	10.8662	6.16098	11.6171	14.8912	0	0	0	0.129681	0
MS_gene030980	158.502	264.679	158.215	236.361	335.261	30.4332	8.08349	6.47121	12.0817	22.5498	230.604	15.9239	3.85459	1.15559e-15	3.999e-12	MS_gene030980	chr6.2	5468304	5475655	+	2871	protein_coding	- && sp|Q08435|PMA1_NICPL Plasma membrane ATPase 1 OS=Nicotiana plumbaginifolia OX=4092 GN=PMA1 PE=2 SV=1 && PF00122:E1-E2 ATPase|PF00702:haloacid dehalogenase-like hydrolase|PF00690:Cation transporter/ATPase, N-terminus	GRAS	191	294	172	291	344	36	8	6	13	16	5.02658	8.39378	5.01746	7.4957	10.6321	0.965128	0.256352	0.205222	0.383148	0.715122
MS_gene01396	188.377	122.437	55.1912	305.401	103.307	0	0	3.23561	0	0	154.943	0.647121	7.95204	4.11276e-15	1.35856e-11	MS_gene01396	chr2.2	69423241	69425521	+	1062	protein_coding	- && sp|Q06215|PPO_VICFA Polyphenol oxidase A1, chloroplastic OS=Vicia faba OX=3906 PE=1 SV=1 && PF12143:Protein of unknown function (DUF_B2219)|PF00264:Common central domain of tyrosinase	bZIP	227	136	60	376	106	0	0	3	0	0	16.15	10.4968	4.73168	26.1828	8.8568	0	0	0.277397	0	0
MS_gene013756	29.0449	80.124	53.3515	156.761	59.4504	0	0	0	0	0	75.7465	0	8.63217	5.0142e-15	1.58431e-11	MS_gene013756	chr3.3	74357940	74359964	+	387	protein_coding	- && sp|Q0HA25|MADS9_VITVI Agamous-like MADS-box protein MADS9 OS=Vitis vinifera OX=29760 GN=MADS9 PE=2 SV=2 && PF01486:K-box region	MIKC_MADS	35	89	58	193	61	0	0	0	0	0	6.83328	18.8505	12.5518	36.8807	13.9867	0	0	0	0	0
MS_gene47682	48.1315	46.814	42.3132	233.924	76.0185	0	0	0	0	0	89.4403	0	8.87209	5.67286e-15	1.71774e-11	MS_gene47682	chr5.3	72789169	72789670	-	213	protein_coding	- && sp|P24076|BGIA_MOMCH Glu S.griseus protease inhibitor OS=Momordica charantia OX=3673 PE=1 SV=1 && -	-	58	52	46	288	78	0	0	0	0	0	20.5741	20.0109	18.087	99.992	32.4945	0	0	0	0	0
MS_gene040443	42.3226	106.232	35.8743	82.848	51.6536	0	0	0	0	0	63.7861	0	8.38393	6.47357e-15	1.88179e-11	MS_gene040443	chr7.4	72557250	72557909	+	660	protein_coding	- && sp|Q9LSD0|RIR2C_ARATH Ribonucleoside-diphosphate reductase small chain C OS=Arabidopsis thaliana OX=3702 GN=TSO2 PE=1 SV=1 && PF00268:Ribonucleotide reductase, small chain	-	51	118	39	102	53	0	0	0	0	0	5.83846	14.6548	4.94891	11.429	7.1257	0	0	0	0	0
MS_gene48921	78.0063	306.992	176.612	220.928	268.989	10.1444	24.2505	6.47121	18.5873	15.503	210.305	14.9913	3.81058	7.80217e-15	2.18077e-11	MS_gene48921	chr4.3	72838109	72841090	-	1323	protein_coding	- && sp|O04887|PME2_CITSI Pectinesterase 2 OS=Citrus sinensis OX=2711 GN=PECS-2.1 PE=2 SV=1 && PF01095:Pectinesterase|PF04043:Plant invertase/pectin methylesterase inhibitor	NAC	94	341	192	272	276	12	24	6	20	11	5.36834	21.127	12.1543	15.2041	18.5116	0.698131	1.6689	0.445345	1.27916	1.06691
MS_gene21772	102.902	106.232	58.8706	227.426	147.164	11.8351	6.06262	9.70682	3.71746	8.45618	128.519	7.95564	4.01394	8.96196e-15	2.41216e-11	MS_gene21772	chr5.2	1764860	1766532	+	1404	protein_coding	- && sp|W8JMV1|CYT24_CATRO Cytochrome P450 76T24 OS=Catharanthus roseus OX=4058 GN=CYP76T24 PE=2 SV=1 && PF00067:Cytochrome P450	bHLH	124	118	64	280	151	14	6	9	4	6	6.67309	6.88903	3.8177	14.7484	9.54345	0.767497	0.393155	0.629478	0.241073	0.548375
MS_gene69945	614.922	1354.01	484.763	977.12	1342.02	73.5469	94.981	70.1048	23.2341	129.661	954.566	78.3057	3.61199	1.06402e-14	2.76158e-11	MS_gene69945	chr1.2	61438882	61441700	+	441	protein_coding	- && sp|P29062|PR4A_TOBAC Pathogenesis-related protein PR-4A OS=Nicotiana tabacum OX=4097 PE=2 SV=1 && PF00967:Barwin family	-	741	1504	527	1203	1377	87	94	65	25	92	126.956	279.545	100.083	201.734	277.071	15.1844	19.6096	14.4737	4.79687	26.7697
MS_gene02717	43.1524	54.9165	78.1875	186.814	165.681	0.845367	0	2.15707	1.85873	0	105.75	0.972233	6.70681	1.11959e-14	2.80561e-11	MS_gene02717	chr2.3	58766207	58767415	-	1209	protein_coding	- && sp|O64743|BBE15_ARATH Berberine bridge enzyme-like 15 OS=Arabidopsis thaliana OX=3702 GN=MEE23 PE=1 SV=1 && PF01565:FAD binding domain|PF08031:Berberine and berberine like	GRAS	52	61	85	230	170	1	0	2	2	0	3.24975	4.13568	5.88819	14.0687	12.4772	0.0636633	0	0.162446	0.139978	0
MS_gene029359	102.072	368.21	294.353	553.132	343.058	16.062	43.4488	17.2566	26.0222	25.3685	332.165	25.6316	3.69731	1.36292e-14	3.30153e-11	MS_gene029359	chr1.4	85368644	85370446	+	1803	protein_coding	- && - && PF06813:Nodulin-like	NF-YC	123	409	320	681	352	19	43	16	28	18	5.15444	18.5939	14.8643	27.9321	17.3238	0.811098	2.19408	0.871423	1.31407	1.28106
MS_gene041428	691.269	2098.53	1979.52	1619.6	1136.38	127.65	194.004	296.597	133.828	170.533	1505.06	184.523	3.02863	1.6682e-14	3.91068e-11	MS_gene041428	chr8.2	12249921	12251015	+	987	protein_coding	- && sp|O81862|CHIC_ARATH Class V chitinase OS=Arabidopsis thaliana OX=3702 GN=ChiC PE=1 SV=1 && PF00704:Glycosyl hydrolases family 18	ARR-B	833	2331	2152	1994	1166	151	192	275	144	121	63.7676	193.583	182.606	149.403	104.828	11.7754	17.8963	27.3603	12.3453	15.7312
MS_gene28587	155.183	500.55	290.674	223.365	356.702	17.7527	45.4697	14.021	10.223	28.1873	305.295	23.1307	3.72793	1.72303e-14	3.913e-11	MS_gene28587	chr8.4	26928145	26931425	+	2409	protein_coding	- && sp|Q9FKZ1|DRL42_ARATH Probable disease resistance protein At5g66900 OS=Arabidopsis thaliana OX=3702 GN=At5g66900 PE=3 SV=1 && PF00931:NB-ARC domain	SBP	187	556	316	275	366	21	45	13	11	20	5.86512	18.9183	10.986	8.44206	13.4815	0.670962	1.71852	0.529921	0.386378	1.06534
MS_gene035283	260.574	228.669	149.936	284.282	1560.33	16.9073	17.1774	4.31414	23.2341	4.22809	496.758	13.1722	5.2219	3.31444e-14	7.29899e-11	MS_gene035283	chr8.1	9094730	9096556	+	552	protein_coding	- && sp|C6SVQ5|CSPL7_SOYBN CASP-like protein 1D2 OS=Glycine max OX=3847 PE=2 SV=1 && PF04535:Domain of unknown function (DUF588)	LSD	314	254	163	350	1601	20	17	4	25	3	42.9796	37.7171	24.7308	46.8901	257.364	2.78873	2.83328	0.711584	3.83228	0.69739
MS_gene48835	142.735	82.8248	120.501	111.276	192.97	0	10.1044	2.15707	0	4.22809	130.061	3.29791	5.3427	3.66767e-14	7.83933e-11	MS_gene48835	chr4.4	74221709	74222475	+	378	protein_coding	- && sp|Q43019|NLTP3_PRUDU Non-specific lipid-transfer protein 3 OS=Prunus dulcis OX=3755 PE=2 SV=1 && PF00234:Protease inhibitor/seed storage/LTP family	MYB_related	172	92	131	137	198	0	10	2	0	3	34.3802	19.9498	29.0248	26.8029	46.4803	0	2.43382	0.519569	0	1.01841
MS_gene074124	230.699	752.626	429.571	1003.11	1035.02	83.6913	59.6158	91.6755	62.2674	56.3745	690.206	70.7249	3.28528	4.99201e-14	1.03651e-10	MS_gene074124	chr6.1	6650915	6656313	-	1368	protein_coding	- && sp|Q9FKS8|LHT1_ARATH Lysine histidine transporter 1 OS=Arabidopsis thaliana OX=3702 GN=LHT1 PE=1 SV=1 && PF01490:Transmembrane amino acid transporter protein	MYB_related	278	836	467	1235	1062	99	59	85	67	40	15.3543	50.0914	28.5904	66.7626	68.8865	5.57012	3.96776	6.10152	4.14424	3.75204
MS_gene033536	76.3466	368.21	235.482	750.506	210.513	14.3712	3.03131	3.23561	23.2341	8.45618	328.212	10.4657	4.95746	5.66603e-14	1.14378e-10	MS_gene033536	chr7.3	26578805	26580746	+	978	protein_coding	- && sp|K7NBW3|74AC1_SIRGR Mogroside IE synthase OS=Siraitia grosvenorii OX=190515 GN=UGT74AC1 PE=1 SV=1 && -	CO-like	92	409	256	924	216	17	3	3	25	6	7.10757	34.279	21.9225	69.8692	19.5979	1.33791	0.282203	0.301222	2.163	0.787238
MS_gene28555	102.072	214.264	79.1074	194.124	127.672	5.91757	8.08349	0	0	0	143.448	2.80021	5.61788	6.0409e-14	1.1865e-10	MS_gene28555	chr8.4	27377950	27381030	-	2412	protein_coding	- && sp|Q9FKZ1|DRL42_ARATH Probable disease resistance protein At5g66900 OS=Arabidopsis thaliana OX=3702 GN=At5g66900 PE=3 SV=1 && PF00931:NB-ARC domain	SBP	123	238	86	239	131	7	8	0	0	0	3.85301	8.08803	2.98614	7.32779	4.81936	0.223376	0.305135	0	0	0
MS_gene039314	96.2631	277.283	240.082	149.451	106.231	0	9.09393	0	0	0	173.862	1.81879	6.56005	6.4496e-14	1.23344e-10	MS_gene039314	chr2.2	19524244	19524809	+	483	protein_coding	- && sp|G7LCV1|KI106_MEDTR Kunitz type trypsin inhibitor 106 OS=Medicago truncatula OX=3880 GN=KPI106 PE=1 SV=1 && PF00197:Trypsin and protease inhibitor	-	116	308	261	184	109	0	9	0	0	0	18.1461	52.2693	45.2566	28.1724	20.0251	0	1.71425	0	0	0
MS_gene002413	35.6837	45.0135	114.062	57.6687	160.808	0	0	0	0	1.40936	82.6472	0.281873	8.17916	8.17759e-14	1.5238e-10	MS_gene002413	chr2.4	71395543	71401672	+	1101	protein_coding	- && sp|Q06215|PPO_VICFA Polyphenol oxidase A1, chloroplastic OS=Vicia faba OX=3906 PE=1 SV=1 && PF00264:Common central domain of tyrosinase|PF12143:Protein of unknown function (DUF_B2219)	bZIP	43	50	124	71	165	0	0	0	0	1	2.95089	3.72242	9.43243	4.76896	13.2982	0	0	0	0	0.116548
MS_gene003286	1284.61	1368.41	1180.17	1365.37	1980.38	65.0932	232.4	78.7331	125.464	273.417	1435.79	155.021	3.21439	1.00574e-13	1.78266e-10	MS_gene003286	chr2.4	59692470	59694971	-	1062	protein_coding	- && sp|Q9LEH3|PER15_IPOBA Peroxidase 15 OS=Ipomoea batatas OX=4120 GN=pod PE=1 SV=1 && PF00141:Peroxidase	NAC	1548	1520	1283	1681	2032	77	230	73	135	194	110.133	117.317	101.179	117.057	169.783	5.58061	19.9243	6.74999	10.7564	23.4407
MS_gene01685	289.619	822.847	1393.58	1022.6	464.883	16.062	77.8036	79.8116	46.4682	69.0588	798.706	57.8408	3.79118	1.47545e-13	2.55296e-10	MS_gene01685	chr2.4	72721483	72721953	-	471	protein_coding	- && sp|Q9ZNS4|PRB1_ARATH Pathogenesis-related protein 1 OS=Arabidopsis thaliana OX=3702 GN=PRB1 PE=2 SV=1 && PF00188:Cysteine-rich secretory protein family	FAR1	349	914	1515	1259	477	19	77	74	50	49	55.9857	159.063	269.39	197.678	89.8655	3.10491	15.0401	15.4282	8.98267	13.3496
MS_gene39508	0	17.1051	0	160.823	0	0	0	0	0	0	35.5856	0	22.3613	1.52383e-13	2.57534e-10	MS_gene39508	chr4.2	22748212	22748661	+	450	protein_coding	- && sp|P27880|HSP12_MEDSA 18.2 kDa class I heat shock protein OS=Medicago sativa OX=3879 GN=HSP18.2 PE=2 SV=1 && PF00011:Hsp20/alpha crystallin family	NF-YB	0	19	0	198	0	0	0	0	0	0	0	3.46086	0	32.5391	0	0	0	0	0	0
MS_gene43994	2385	3254.48	4055.63	7362.1	7480.03	399.013	664.867	799.195	489.775	218.451	4907.45	514.26	3.25404	2.53758e-13	4.09803e-10	MS_gene43994	chr1.3	57143465	57146206	-	384	protein_coding	- && sp|P29062|PR4A_TOBAC Pathogenesis-related protein PR-4A OS=Nicotiana tabacum OX=4097 PE=2 SV=1 && PF00967:Barwin family	-	2874	3615	4409	9064	7675	472	658	741	527	155	565.494	771.65	961.608	1745.59	1773.55	94.6077	157.643	189.492	116.128	51.7957
MS_gene04024	93.7735	115.235	81.8669	66.6033	5.84758	0	0	0	0	0	72.6652	0	8.57212	4.46939e-13	7.06086e-10	MS_gene04024	chr3.3	50772201	50773040	+	840	protein_coding	- && sp|Q01807|LEC2_MEDTR Truncated lectin 2 OS=Medicago truncatula OX=3880 GN=LEC2 PE=3 SV=1 && PF00139:Legume lectin domain	bHLH	113	128	89	82	6	0	0	0	0	0	10.1642	12.4903	8.8736	7.21917	0.633822	0	0	0	0	0
MS_gene60564	505.381	306.992	244.681	797.615	616.92	16.062	32.334	21.5707	45.5388	84.5618	494.318	40.0135	3.63831	4.65832e-13	7.20276e-10	MS_gene60564	chr1.2	69008399	69008812	+	414	protein_coding	- && sp|Q1S9I9|H2B1_MEDTR Probable histone H2B.1 OS=Medicago truncatula OX=3880 PE=3 SV=3 && PF00125:Core histone H2A/H2B/H3/H4	-	609	341	266	982	633	19	32	20	49	60	111.145	67.5145	53.8109	175.414	135.675	3.53239	7.11098	4.74389	10.015	18.5971
MS_gene27001	26.5553	89.1267	19.3169	90.1582	46.7806	0	0	0	0	0	54.3876	0	8.1541	6.86573e-13	1.02891e-09	MS_gene27001	chr1.3	2322284	2324145	+	1044	protein_coding	- && sp|Q96512|PER9_ARATH Peroxidase 9 OS=Arabidopsis thaliana OX=3702 GN=PER9 PE=1 SV=1 && PF00141:Peroxidase	NAC	32	99	21	111	48	0	0	0	0	0	2.31591	7.77281	1.68464	7.86276	4.07977	0	0	0	0	0
MS_gene024093	190.866	397.019	325.628	792.742	545.774	27.0517	41.4279	34.5131	25.0928	1.40936	450.406	25.899	4.11096	6.93757e-13	1.02891e-09	MS_gene024093	chr7.4	25584328	25586468	+	1029	protein_coding	- && sp|K7NBW3|74AC1_SIRGR Mogroside IE synthase OS=Siraitia grosvenorii OX=190515 GN=UGT74AC1 PE=1 SV=1 && -	-	230	441	354	976	560	32	41	32	27	1	16.8883	35.1291	28.8122	70.1434	48.2912	2.39359	3.66563	3.05379	2.22026	0.124703
MS_gene011597	6.63883	48.6146	111.302	133.207	63.3488	0	0	0	0	0	72.6222	0	8.57085	7.63648e-13	1.10992e-09	MS_gene011597	chr8.1	23157502	23166351	+	2466	protein_coding	- && sp|Q9M7K4|POT5_ARATH Potassium transporter 5 OS=Arabidopsis thaliana OX=3702 GN=POT5 PE=1 SV=1 && PF02705:K+ potassium transporter	NF-X1	8	54	121	164	65	0	0	0	0	0	0.245115	1.79491	4.10943	4.91817	2.33892	0	0	0	0	0
MS_gene02732	149.374	244.873	186.73	307.837	141.317	10.9898	21.2192	1.07854	8.36427	0	206.026	8.33035	4.59891	8.21103e-13	1.17002e-09	MS_gene02732	chr2.3	58499229	58500533	-	1305	protein_coding	- && sp|Q9SA85|BBE8_ARATH Berberine bridge enzyme-like 8 OS=Arabidopsis thaliana OX=3702 GN=At1g30700 PE=2 SV=1 && PF08031:Berberine and berberine like|PF01565:FAD binding domain	GRAS	180	272	203	379	145	13	21	1	9	0	10.4216	17.0845	13.0279	21.4774	9.85946	0.766741	1.48043	0.0752479	0.583564	0
MS_gene32576	120.329	140.442	183.971	252.605	354.753	33.8147	23.24	8.62829	9.29364	12.6843	210.42	17.5322	3.57201	9.04686e-13	1.24817e-09	MS_gene32576	chr8.4	48458138	48459417	-	880	protein_coding	- && sp|A0A3Q7HH64|JA2L_SOLLC NAC domain-containing protein JA2L OS=Solanum lycopersicum OX=4081 GN=JA2L PE=2 SV=1 && PF02365:No apical meristem (NAM) protein	NAC	145	156	200	311	364	40	23	8	10	9	12.4497	14.5307	19.0343	26.1355	36.7041	3.49859	2.4045	0.892714	0.961554	1.31236
MS_gene50618	146.054	73.8221	57.9508	87.7215	52.6282	3.38147	0	0	5.57618	0	83.6354	1.79153	5.43289	9.70832e-13	1.30652e-09	MS_gene50618	chr1.2	53477855	53480027	-	1029	protein_coding	- && sp|P24397|HY6H_HYONI Hyoscyamine 6-dioxygenase OS=Hyoscyamus niger OX=4079 GN=H6H PE=1 SV=1 && PF03171:2OG-Fe(II) oxygenase superfamily|PF14226:non-haem dioxygenase in morphine synthesis N-terminal	HB-other	176	82	63	108	54	4	0	0	6	0	12.9232	6.53193	5.1276	7.76177	4.65665	0.299199	0	0	0.493392	0
MS_gene013713	27.3852	112.534	54.2713	59.2932	111.104	1.69073	0	1.07854	0	2.81873	72.9175	1.1176	6.12567	1.04084e-12	1.37527e-09	MS_gene013713	chr3.4	82019668	82032131	+	2784	protein_coding	- && sp|Q9LPL5|ODBA1_ARATH 2-oxoisovalerate dehydrogenase subunit alpha 1, mitochondrial OS=Arabidopsis thaliana OX=3702 GN=At1g21400 PE=2 SV=1 && PF00676:Dehydrogenase E1 component|PF13041:PPR repeat family	bHLH	33	125	59	73	114	2	0	1	0	2	0.895606	3.68031	1.77489	1.93913	3.63355	0.0552938	0	0.0352725	0	0.0921837
MS_gene85220	30.7046	186.356	123.26	404.493	105.256	6.76293	2.02087	1.07854	0	8.45618	170.014	3.66371	5.56951	1.43781e-12	1.83379e-09	MS_gene85220	chr2.4	4424878	4429123	+	1740	protein_coding	- && sp|Q43089|INV1_PEA Beta-fructofuranosidase, cell wall isozyme OS=Pisum sativum OX=3888 GN=BFRUCT1 PE=2 SV=1 && PF00251:Glycosyl hydrolases family 32 N-terminal domain|PF08244:Glycosyl hydrolases family 32 C terminal	-	37	207	134	498	108	8	2	1	0	6	1.60666	9.75134	6.44977	21.1657	5.5077	0.35388	0.105745	0.0564359	0	0.442482
MS_gene069381	117.839	198.96	82.7868	198.998	156.91	12.6805	20.2087	24.8063	5.57618	9.86555	151.099	14.6275	3.36898	1.43833e-12	1.83379e-09	MS_gene069381	chr2.3	17846906	17848685	-	1077	protein_coding	- && sp|A0A3Q7HH64|JA2L_SOLLC NAC domain-containing protein JA2L OS=Solanum lycopersicum OX=4081 GN=JA2L PE=2 SV=1 && PF02365:No apical meristem (NAM) protein	NAC	142	221	90	245	161	15	20	23	6	7	9.96196	16.8198	6.99867	16.823	13.2649	1.07199	1.70842	2.09709	0.471402	0.834019
MS_gene019285	203.314	215.165	258.479	708.27	1299.14	13.5259	45.4697	36.6702	18.5873	40.8715	536.873	31.0249	4.11873	1.73551e-12	2.17453e-09	MS_gene019285	chr5.4	4878234	4878959	-	726	protein_coding	- && sp|P50700|OSL3_ARATH Osmotin-like protein OSM34 OS=Arabidopsis thaliana OX=3702 GN=OSM34 PE=2 SV=2 && PF00314:Thaumatin family	ARF	245	239	281	872	1333	16	45	34	20	29	25.4977	26.9839	32.4159	88.8244	162.925	1.69629	5.70237	4.59883	2.33104	5.12572
MS_gene059044	66.3883	300.69	299.872	636.793	159.834	6.76293	0	10.7854	10.223	21.1405	292.715	9.78235	4.92676	1.84301e-12	2.27009e-09	MS_gene059044	chr2.4	56015719	56016378	-	477	protein_coding	- && sp|P14710|DRR3_PEA Disease resistance response protein Pi49 OS=Pisum sativum OX=3888 GN=DRR49A PE=2 SV=1 && PF00407:Pathogenesis-related protein Bet v I family	-	80	334	326	784	164	8	0	10	11	15	12.672	57.3946	57.2385	121.549	30.5085	1.29088	0	2.05867	1.95133	4.03521
MS_gene28584	317.004	299.79	128.779	155.949	89.6629	20.2888	26.2714	24.8063	11.1524	11.2749	198.237	18.7588	3.39653	1.94224e-12	2.35244e-09	MS_gene28584	chr8.4	26974903	26978715	+	2454	protein_coding	- && sp|Q9FKZ1|DRL42_ARATH Probable disease resistance protein At5g66900 OS=Arabidopsis thaliana OX=3702 GN=At5g66900 PE=3 SV=1 && PF00931:NB-ARC domain	C3H	382	333	140	192	92	24	26	23	12	8	11.7615	11.1228	4.77796	5.78601	3.32666	0.752753	0.974717	0.920361	0.413774	0.41832
MS_gene002179	263.064	82.8248	86.4662	142.141	441.492	10.9898	3.03131	14.021	1.85873	0	203.198	5.98015	5.06187	2.07937e-12	2.47725e-09	MS_gene002179	chr2.2	71709956	71713492	-	1335	protein_coding	- && sp|Q9ZQI7|ALD1_ARATH Aminotransferase ALD1, chloroplastic OS=Arabidopsis thaliana OX=3702 GN=ALD1 PE=1 SV=2 && PF00155:Aminotransferase class I and II	M-type_MADS	317	92	94	175	453	13	3	13	2	0	17.9411	5.64872	5.89706	9.69414	30.1101	0.749511	0.206738	0.95624	0.126767	0
MS_gene54593	29.0449	21.6065	68.0691	41.424	38.9839	0	0	0	0	0	39.8257	0	7.70367	2.92351e-12	3.42673e-09	MS_gene54593	chr4.3	37776921	37780470	+	1458	protein_coding	- && sp|P26205|BGLT_TRIRP Cyanogenic beta-glucosidase (Fragment) OS=Trifolium repens OX=3899 GN=LI PE=1 SV=1 && PF00232:Glycosyl hydrolase family 1	EIL	35	24	74	51	40	0	0	0	0	0	1.81377	1.34926	4.25073	2.58681	2.43443	0	0	0	0	0
MS_gene74444	93.7735	38.7116	39.5537	14.6202	46.7806	0	0	0	0	0	46.6879	0	7.9336	3.16392e-12	3.64966e-09	MS_gene74444	chr6.4	164198	165289	-	810	protein_coding	- && sp|Q5C9I9|ISPD_MENPI (-)-isopiperitenol/(-)-carveol dehydrogenase, mitochondrial OS=Mentha piperita OX=34256 PE=1 SV=1 && PF13561:Enoyl-(Acyl carrier protein) reductase	Whirly	113	43	43	18	48	0	0	0	0	0	10.5406	4.35138	4.44603	1.64339	5.25838	0	0	0	0	0
MS_gene04548	214.102	434.83	343.105	219.304	119.875	0	15.1566	11.8639	0	1.40936	266.243	5.68596	5.55218	3.37868e-12	3.83649e-09	MS_gene04548	chr3.1	47416880	47417719	+	840	protein_coding	- && sp|Q01807|LEC2_MEDTR Truncated lectin 2 OS=Medicago truncatula OX=3880 GN=LEC2 PE=3 SV=1 && PF00139:Legume lectin domain	TALE	258	483	373	270	123	0	15	11	0	1	23.2067	47.1315	37.1893	23.7704	12.9934	0	1.64283	1.28593	0	0.152762
MS_gene69856	170.12	15.3046	147.177	152.7	168.605	0	0	0	5.57618	0	130.781	1.11524	6.78864	3.51311e-12	3.92777e-09	MS_gene69856	chr2.2	13661242	13665258	+	1020	protein_coding	- && sp|Q3AF07|DNAJ_CARHZ Chaperone protein DnaJ OS=Carboxydothermus hydrogenoformans (strain ATCC BAA-161 / DSM 6008 / Z-2901) OX=246194 GN=dnaJ PE=3 SV=1 && PF00226:DnaJ domain|PF13370:4Fe-4S single cluster domain of Ferredoxin I	NAC	205	17	160	188	173	0	0	0	6	0	15.1854	1.36613	13.1374	13.6305	15.0502	0	0	0	0.497745	0
MS_gene47590	7.46869	76.5229	27.5956	110.464	85.7645	0	0	0	0	0	61.5632	0	8.3324	3.57838e-12	3.94012e-09	MS_gene47590	chr5.1	71830701	71830952	+	156	protein_coding	- && - && -	-	9	85	30	136	88	0	0	0	0	0	4.35903	44.6619	16.1059	64.4714	50.0557	0	0	0	0	0
MS_gene013728	66.3883	361.909	387.258	488.966	234.878	12.6805	3.03131	38.8273	7.43491	11.2749	307.88	14.6498	4.39676	5.25569e-12	5.70062e-09	MS_gene013728	chr3.4	81887344	81890553	+	2262	protein_coding	- && sp|Q9LMP1|WAK2_ARATH Wall-associated receptor kinase 2 OS=Arabidopsis thaliana OX=3702 GN=WAK2 PE=1 SV=1 && PF00069:Protein kinase domain|PF13947:Wall-associated receptor kinase galacturonan-binding|PF07645:Calcium-binding EGF domain	bHLH	80	402	421	602	241	15	3	36	8	8	2.6722	14.5672	15.5876	19.6814	9.45409	0.510404	0.122014	1.56284	0.299263	0.453828
MS_gene41122	14.1075	147.644	68.0691	376.065	263.141	0	1.01044	6.47121	0	0	173.805	1.49633	6.87845	6.33479e-12	6.77003e-09	MS_gene41122	chr4.1	35995960	35997825	-	804	protein_coding	- && sp|P0DKI3|TRNH1_ARATH Tropinone reductase homolog At1g07440 OS=Arabidopsis thaliana OX=3702 GN=At1g07440 PE=1 SV=1 && PF13561:Enoyl-(Acyl carrier protein) reductase	NAC	17	164	74	463	270	0	1	6	0	0	1.59759	16.7198	7.70841	42.587	29.7991	0	0.114426	0.732825	0	0
MS_gene02085	165.141	261.078	228.124	216.055	305.049	7.6083	51.5323	10.7854	23.2341	15.503	235.089	21.7326	3.43348	6.66984e-12	7.02479e-09	MS_gene02085	chr2.2	58042606	58045105	-	1062	protein_coding	- && sp|Q9LEH3|PER15_IPOBA Peroxidase 15 OS=Ipomoea batatas OX=4120 GN=pod PE=1 SV=1 && PF00141:Peroxidase	M-type_MADS	199	290	248	266	313	9	51	10	25	11	14.158	22.3829	19.5576	18.5229	26.1526	0.652279	4.41799	0.924657	1.99192	1.32911
MS_gene00249	27.3852	75.6227	42.3132	60.9177	64.3234	2.5361	0	2.15707	2.78809	0	54.1124	1.49625	5.0856	7.93933e-12	8.22169e-09	MS_gene00249	chr2.1	57363643	57364194	-	552	protein_coding	- && sp|P33154|PR1_ARATH Pathogenesis-related protein 1 OS=Arabidopsis thaliana OX=3702 GN=At2g14610 PE=1 SV=1 && PF00188:Cysteine-rich secretory protein family	HD-ZIP	33	84	46	75	66	3	0	2	3	0	4.51697	12.4734	6.97923	10.0479	10.6096	0.41831	0	0.355792	0.459873	0
MS_gene92118	93.7735	175.553	65.3096	200.622	156.91	0	0	12.9424	1.85873	1.40936	138.434	3.2421	5.43755	8.03253e-12	8.22169e-09	MS_gene92118	chr8.3	65040601	65043580	-	672	protein_coding	- && sp|Q9LTH7|ACH12_ARATH 1-aminocyclopropane-1-carboxylate oxidase homolog 12 OS=Arabidopsis thaliana OX=3702 GN=At5g59540 PE=2 SV=1 && PF14226:non-haem dioxygenase in morphine synthesis N-terminal	C3H	113	195	71	247	161	0	0	12	2	1	12.7052	23.7853	8.84867	27.1819	21.2595	0	0	1.75355	0.251835	0.190952
MS_gene047350	1107.03	725.618	760.719	966.56	1294.26	211.342	297.068	134.817	158.921	114.158	970.837	183.261	2.40342	8.5655e-12	8.64545e-09	MS_gene047350	chr2.3	70401901	70402695	+	795	protein_coding	- && - && -	-	1334	806	827	1190	1328	250	294	125	171	81	126.783	83.1019	87.1219	110.696	148.227	24.2041	34.022	15.44	18.2006	13.0741
MS_gene003902	11.618	93.6281	30.3552	89.3459	26.3141	0	0	0	0	0	50.2522	0	8.04006	1.23145e-11	1.22591e-08	MS_gene003902	chr4.4	39591150	39594524	+	1776	protein_coding	- && sp|B8AVF0|BGL12_ORYSI Beta-glucosidase 12 OS=Oryza sativa subsp. indica OX=39946 GN=BGLU12 PE=3 SV=1 && PF00232:Glycosyl hydrolase family 1	TCP	14	104	33	110	27	0	0	0	0	0	0.595604	4.79992	1.55618	4.58039	1.34901	0	0	0	0	0
MS_gene44571	46.4718	386.216	183.051	99.0928	40.9331	0	1.01044	7.54975	0	0	151.153	1.71204	6.48236	1.33647e-11	1.31249e-08	MS_gene44571	chr1.3	20590069	20592497	-	962	protein_coding	- && sp|P93324|CHOMT_MEDSA Isoliquiritigenin 2'-O-methyltransferase OS=Medicago sativa OX=3879 PE=1 SV=1 && PF00891:O-methyltransferase domain	-	56	429	199	122	42	0	1	7	0	0	4.3983	36.5532	17.3248	9.37858	3.87409	0	0.0956323	0.714542	0	0
MS_gene037184	4.97913	87.3262	55.1912	86.097	38.0093	0	0	0	0	0	54.3206	0	8.15196	1.41654e-11	1.34888e-08	MS_gene037184	chr2.3	48204609	48207814	+	1680	protein_coding	- && sp|Q9ZUF4|RIPK_ARATH Serine/threonine-protein kinase RIPK OS=Arabidopsis thaliana OX=3702 GN=RIPK PE=1 SV=1 && PF07714:Protein tyrosine kinase	WRKY	6	97	60	106	39	0	0	0	0	0	0.269845	4.73266	2.9911	4.66605	2.05992	0	0	0	0	0
MS_gene039852	14.9374	52.2157	96.5846	63.3544	14.619	0	0	0	0	0	48.3422	0	7.98378	1.42764e-11	1.34888e-08	MS_gene039852	chr3.3	13355886	13360546	-	1116	protein_coding	- && sp|P93324|CHOMT_MEDSA Isoliquiritigenin 2'-O-methyltransferase OS=Medicago sativa OX=3879 PE=1 SV=1 && PF00891:O-methyltransferase domain|PF08100:Dimerisation domain	-	18	58	105	78	15	0	0	0	0	0	1.21865	4.25997	7.87978	5.16872	1.19268	0	0	0	0	0
MS_gene52411	175.099	113.434	41.3934	190.063	155.935	11.8351	18.1879	16.178	9.29364	14.0936	135.185	13.9177	3.28501	1.42921e-11	1.34888e-08	MS_gene52411	chr2.3	54626365	54628147	-	906	protein_coding	- && - && PF12348:CLASP N terminal	HD-ZIP	211	126	45	234	160	14	18	15	10	10	17.5965	11.3995	4.15981	19.1003	15.6707	1.18937	1.82778	1.6258	0.933959	1.41633
MS_gene20414	107.051	100.83	140.738	193.312	197.843	21.9795	32.334	18.3351	10.223	22.5498	147.955	21.0843	2.81388	1.66524e-11	1.55149e-08	MS_gene20414	chr6.4	39695753	39696742	-	990	protein_coding	- && sp|Q0ZPV7|CXE1_ACTER Carboxylesterase 1 OS=Actinidia eriantha OX=165200 GN=CXE1 PE=1 SV=1 && PF07859:alpha/beta hydrolase fold	GRAS	129	112	153	238	203	26	32	17	11	16	9.84525	9.27312	12.9433	17.7785	18.1952	2.02141	2.97368	1.68624	0.940186	2.07385
MS_gene21355	618.241	209.763	432.331	432.109	261.192	54.1035	70.7306	18.3351	64.1261	35.2341	390.727	48.5059	3.00555	1.84673e-11	1.6988e-08	MS_gene21355	chr1.4	71363422	71368202	-	1731	protein_coding	- && sp|Q05046|CH62_CUCMA Chaperonin CPN60-2, mitochondrial OS=Cucurbita maxima OX=3661 GN=CPN60-2 PE=1 SV=1 && PF00118:TCP-1/cpn60 chaperonin family	bHLH	745	233	470	532	268	64	70	17	69	25	32.5186	11.0332	22.74	22.7283	13.7383	2.84576	3.72032	0.964399	3.37294	1.85326
MS_gene83604	74.6869	91.8275	204.207	623.797	93.5613	5.0722	15.1566	12.9424	13.9405	5.63745	217.616	10.5498	4.36215	1.93467e-11	1.73863e-08	MS_gene83604	chr2.2	1474175	1475355	+	954	protein_coding	- && sp|Q9SAH7|WRK40_ARATH Probable WRKY transcription factor 40 OS=Arabidopsis thaliana OX=3702 GN=WRKY40 PE=1 SV=1 && PF03106:WRKY DNA -binding domain	WRKY	90	102	222	768	96	6	15	12	15	4	7.12798	8.76385	19.4892	59.534	8.92932	0.484082	1.44651	1.2352	1.33045	0.538028
MS_gene35104	40.6629	82.8248	71.7486	38.9873	79.9169	0	0	3.23561	0	0	62.8281	0.647121	6.65091	1.93787e-11	1.73863e-08	MS_gene35104	chr4.4	19903678	19905000	-	1323	protein_coding	- && sp|O64743|BBE15_ARATH Berberine bridge enzyme-like 15 OS=Arabidopsis thaliana OX=3702 GN=MEE23 PE=1 SV=1 && PF08031:Berberine and berberine like|PF01565:FAD binding domain	GRAS	49	92	78	48	82	0	0	3	0	0	2.79839	5.69995	4.93769	2.68308	5.49983	0	0	0.222672	0	0
MS_gene000238	54.7704	319.596	428.652	445.105	274.836	13.5259	1.01044	20.4922	0	2.81873	304.592	7.56944	5.32254	1.9659e-11	1.74227e-08	MS_gene000238	chr2.3	23058431	23058996	+	483	protein_coding	- && sp|G7LCV1|KI106_MEDTR Kunitz type trypsin inhibitor 106 OS=Medicago truncatula OX=3880 GN=KPI106 PE=1 SV=1 && PF00197:Trypsin and protease inhibitor	-	66	355	466	548	282	16	1	19	0	2	10.3245	60.2455	80.8031	83.9046	51.8081	2.5497	0.190473	3.86288	0	0.531345
MS_gene061576	132.777	150.345	114.982	138.892	137.418	38.0415	31.3235	21.5707	34.3865	29.5966	134.883	30.9838	2.11621	2.24956e-11	1.96964e-08	MS_gene061576	chr3.2	60050756	60051868	-	1113	protein_coding	- && - && -	-	160	167	125	171	141	45	31	20	37	21	10.8617	12.2988	9.40598	11.362	11.2414	3.11195	2.5624	1.76457	2.81295	2.42113
MS_gene032540	504.551	589.677	1302.51	3629.88	585.733	32.1239	100.033	116.482	77.1372	122.615	1322.47	89.6782	3.88464	2.32664e-11	2.01287e-08	MS_gene032540	chr7.2	75212145	75214794	-	1947	protein_coding	- && sp|Q9LHA8|HS704_ARATH Heat shock 70 kDa protein 4 OS=Arabidopsis thaliana OX=3702 GN=HSP70-4 PE=1 SV=1 && PF00012:Hsp70 protein	TCP	608	655	1416	4469	601	38	99	108	83	87	23.5945	27.5752	60.9097	169.745	27.3908	1.50222	4.67788	5.44707	3.60718	5.73386
MS_gene95351	124.478	192.658	205.127	177.88	145.215	33.8147	48.501	26.9634	35.3158	21.1405	169.072	33.1471	2.34212	2.522e-11	2.15622e-08	MS_gene95351	chr1.3	18253790	18257602	+	3318	protein_coding	- && - && PF01190:Pollen proteins Ole e I like|PF04554:Extensin-like region	-	150	214	223	219	149	40	48	25	38	15	3.41576	5.28665	5.62882	4.88113	3.98479	0.927896	1.3309	0.739892	0.969088	0.580107
MS_gene44941	60.5794	80.124	27.5956	48.7341	54.5774	0	2.02087	3.23561	0	0	54.3221	1.0513	5.71199	2.58029e-11	2.16195e-08	MS_gene44941	chr8.1	28163734	28167314	-	2439	protein_coding	- && sp|Q9SZA7|DRL29_ARATH Probable disease resistance protein At4g33300 OS=Arabidopsis thaliana OX=3702 GN=At4g33300 PE=2 SV=3 && PF00931:NB-ARC domain	WRKY	73	89	30	60	56	0	2	3	0	0	2.26143	2.99103	1.03015	1.81925	2.03738	0	0.0754393	0.120785	0	0
MS_gene050380	80.4959	11.7035	147.177	90.9704	208.564	0	0	3.23561	0	4.22809	107.782	1.49274	6.3242	2.5882e-11	2.16195e-08	MS_gene050380	chr5.2	3755507	3756232	-	726	protein_coding	- && sp|P50700|OSL3_ARATH Osmotin-like protein OSM34 OS=Arabidopsis thaliana OX=3702 GN=OSM34 PE=2 SV=2 && PF00314:Thaumatin family	ARF	97	13	160	112	214	0	0	3	0	3	10.095	1.46774	18.4575	11.4086	26.1561	0	0	0.405779	0	0.530247
MS_gene057014	42.3226	100.83	71.7486	155.137	83.8153	3.38147	5.05218	3.23561	0.929364	14.0936	90.7707	5.33845	4.15911	3.32006e-11	2.71096e-08	MS_gene057014	chr2.1	4709328	4712764	+	1728	protein_coding	- && sp|Q43089|INV1_PEA Beta-fructofuranosidase, cell wall isozyme OS=Pisum sativum OX=3888 GN=BFRUCT1 PE=2 SV=1 && PF08244:Glycosyl hydrolases family 32 C terminal|PF00251:Glycosyl hydrolases family 32 N-terminal domain	-	51	112	78	191	86	4	5	3	1	10	2.22997	5.31273	3.78042	8.17414	4.41621	0.178169	0.266199	0.170484	0.048968	0.742591
MS_gene88064	16.5971	86.4259	18.3971	107.215	19.4919	0	0	0	0	0	49.6254	0	8.02233	3.40749e-11	2.75144e-08	MS_gene88064	chr7.1	69572681	69574864	+	1431	protein_coding	- && sp|P93149|C93B1_GLYEC Licodione synthase OS=Glycyrrhiza echinata OX=46348 GN=CYP93B1 PE=1 SV=2 && PF00067:Cytochrome P450	B3	20	96	20	132	20	0	0	0	0	0	1.056	5.49889	1.17052	6.82161	1.24018	0	0	0	0	0
MS_gene44944	136.926	45.9138	48.7522	8.12236	22.4157	0	0	0	0	0	52.426	0	8.10124	3.76996e-11	3.01066e-08	MS_gene44944	chr8.1	28196489	28199837	-	2457	protein_coding	- && sp|Q9FKZ1|DRL42_ARATH Probable disease resistance protein At5g66900 OS=Arabidopsis thaliana OX=3702 GN=At5g66900 PE=3 SV=1 && PF00931:NB-ARC domain	SBP	165	51	53	10	23	0	0	0	0	0	5.07401	1.70141	1.80659	0.300987	0.83065	0	0	0	0	0
MS_gene048817	57.2599	54.0162	216.166	76.3502	14.619	0	0	0	0.929364	1.40936	83.6822	0.467745	7.62078	3.97945e-11	3.14342e-08	MS_gene048817	chr4.3	5900013	5901371	-	864	protein_coding	- && sp|Q7XSQ9|PIP12_ORYSJ Probable aquaporin PIP1-2 OS=Oryza sativa subsp. japonica OX=39947 GN=PIP1-2 PE=2 SV=3 && PF00230:Major intrinsic protein	C3H	69	60	235	94	15	0	0	0	1	1	6.03403	5.69221	22.7794	8.04575	1.54054	0	0	0	0.097936	0.148518
MS_gene50736	160.992	81.9246	68.989	86.9092	50.679	5.91757	10.1044	0	0.929364	4.22809	89.8987	4.23588	4.4007	4.87844e-11	3.81211e-08	MS_gene50736	chr4.3	34208367	34213296	+	2517	protein_coding	- && sp|Q5JKB0|MCM4_ORYSJ DNA replication licensing factor MCM4 OS=Oryza sativa subsp. japonica OX=39947 GN=MCM4 PE=3 SV=2 && PF14551:MCM N-terminal domain|PF00493:MCM P-loop domain|PF17207:MCM OB domain|PF17855:MCM AAA-lid domain	-	194	91	75	107	52	7	10	0	1	3	5.82359	2.96348	2.49555	3.14379	1.83322	0.214058	0.365508	0	0.0336181	0.152944
MS_gene20485	117.839	257.477	112.222	201.434	428.823	21.9795	37.3862	26.9634	9.29364	15.503	223.559	22.2251	3.32794	5.3772e-11	4.15714e-08	MS_gene20485	chr6.3	5888964	5919974	+	5970	protein_coding	- && sp|Q08435|PMA1_NICPL Plasma membrane ATPase 1 OS=Nicotiana plumbaginifolia OX=4092 GN=PMA1 PE=2 SV=1 && PF00328:Histidine phosphatase superfamily (branch 2)|PF00690:Cation transporter/ATPase, N-terminus|PF00122:E1-E2 ATPase|PF18086:Diphosphoinositol pentakisphosphate kinase 2 N-terminal domain|PF00702:haloacid dehalogenase-like hydrolase	GRAS	142	286	122	248	440	26	37	25	10	11	1.79716	3.92676	1.71149	3.07206	6.53994	0.335208	0.570173	0.411217	0.141737	0.236435
MS_gene019493	100.412	87.3262	56.111	8.93459	10.7206	0	0	0	0	0	52.7009	0	8.10854	5.72184e-11	4.37702e-08	MS_gene019493	chr8.1	69652004	69652555	-	552	protein_coding	- && - && -	-	121	97	61	11	11	0	0	0	0	0	16.5622	14.4038	9.25507	1.47369	1.76827	0	0	0	0	0
MS_gene71298	10.7881	37.8113	40.4735	32.4894	40.9331	0	0	0	0	0	32.4991	0	7.40968	7.21973e-11	5.46534e-08	MS_gene71298	chr3.2	71724960	71728080	+	1035	protein_coding	- && sp|Q94B74|NUDT2_ARATH Nudix hydrolase 2 OS=Arabidopsis thaliana OX=3702 GN=NUDT2 PE=1 SV=1 && PF00293:NUDIX domain|PF18290:Nudix hydrolase domain	FAR1	13	42	44	40	42	0	0	0	0	0	0.94902	3.32623	3.56042	2.85807	3.60084	0	0	0	0	0
MS_gene35124	55.6002	54.0162	34.9544	36.5506	65.298	1.69073	0	0	0	0	49.2839	0.338147	6.85745	7.82473e-11	5.86225e-08	MS_gene35124	chr4.4	19688801	19690855	+	1290	protein_coding	- && - && PF07712:Stress up-regulated Nod 19	-	67	60	38	45	67	2	0	0	0	0	3.92426	3.81246	2.46708	2.57974	4.60872	0.119332	0	0	0	0
MS_gene92589	25.7255	135.941	89.2258	280.221	82.8407	5.0722	0	0	6.50555	0	122.791	2.31555	5.64767	8.09906e-11	6.00587e-08	MS_gene92589	chr4.2	82940964	82946180	-	1719	protein_coding	- && sp|Q9SR40|LAC7_ARATH Laccase-7 OS=Arabidopsis thaliana OX=3702 GN=LAC7 PE=2 SV=1 && PF00394:Multicopper oxidase|PF07732:Multicopper oxidase|PF07731:Multicopper oxidase	bHLH	31	151	97	345	85	6	0	0	7	0	1.36257	7.2002	4.7259	14.8421	4.38772	0.268653	0	0	0.344571	0
MS_gene79707	370.945	3138.34	3291.23	11748.2	2699.63	256.146	40.4175	138.053	205.389	326.972	4249.67	193.396	4.45825	8.25172e-11	6.05726e-08	MS_gene79707	chr8.4	67647717	67650983	-	3132	protein_coding	- && sp|O82345|BAG6_ARATH BAG family molecular chaperone regulator 6 OS=Arabidopsis thaliana OX=3702 GN=BAG6 PE=1 SV=1 && PF02179:BAG domain	-	447	3486	3578	14464	2770	303	40	128	221	232	10.7835	91.2323	95.677	341.522	78.479	7.44623	1.17495	4.01322	5.97072	9.50517
MS_gene08405	34.024	153.046	232.723	324.082	232.929	6.76293	0	0	12.0817	0	195.361	3.76893	5.64264	8.48024e-11	6.16276e-08	MS_gene08405	chr4.1	17634259	17636348	+	1500	protein_coding	- && sp|P93147|C81E1_GLYEC Isoflavone 2'-hydroxylase OS=Glycyrrhiza echinata OX=46348 GN=CYP81E1 PE=1 SV=2 && PF00067:Cytochrome P450	bHLH	41	170	253	399	239	8	0	0	13	0	2.06521	9.28968	14.126	19.6713	14.1385	0.410501	0	0	0.733345	0
MS_gene42827	336.921	184.555	127.86	275.348	1975.51	8.45367	31.3235	0	13.0111	1.40936	580.038	10.8395	5.73134	8.63454e-11	6.21276e-08	MS_gene42827	chr2.3	7864148	7869531	-	2532	protein_coding	- && sp|Q9SCV4|BGAL8_ARATH Beta-galactosidase 8 OS=Arabidopsis thaliana OX=3702 GN=BGAL8 PE=2 SV=2 && PF02140:Galactose binding lectin domain|PF17834:Beta-sandwich domain in beta galactosidase|PF01301:Glycosyl hydrolases family 35	MYB_related	406	205	139	339	2027	10	31	0	14	1	12.1153	6.63641	4.59769	9.90122	71.0371	0.303985	1.12636	0	0.467865	0.0506792
MS_gene96475	38.1733	101.73	76.3478	152.7	79.9169	0	8.08349	0	3.71746	0	89.7738	2.36019	5.21547	9.37633e-11	6.68036e-08	MS_gene96475	chr1.2	21719330	21722855	-	1113	protein_coding	- && sp|P93324|CHOMT_MEDSA Isoliquiritigenin 2'-O-methyltransferase OS=Medicago sativa OX=3879 PE=1 SV=1 && PF00891:O-methyltransferase domain|PF08100:Dimerisation domain	-	46	113	83	188	82	0	8	0	4	0	3.12273	8.32198	6.24557	12.4915	6.53754	0	0.661263	0	0.304103	0
MS_gene27771	78.8362	28.8086	128.779	106.403	84.7899	10.1444	6.06262	1.07854	7.43491	2.81873	85.5234	5.50784	3.91767	9.6618e-11	6.81692e-08	MS_gene27771	chr7.1	28111420	28113533	-	1005	protein_coding	- && sp|O49658|AHL2_ARATH AT-hook motif nuclear-localized protein 2 OS=Arabidopsis thaliana OX=3702 GN=AHL2 PE=2 SV=1 && PF03479:Plants and Prokaryotes Conserved (PCC) domain	B3	95	32	140	131	87	12	6	1	8	2	7.14216	2.60992	11.6668	9.63957	7.68155	0.919032	0.549243	0.09771	0.673566	0.255363
MS_gene029573	86.3048	25.2076	47.8324	105.591	45.806	0	5.05218	0	1.85873	1.40936	62.1483	1.66405	5.2333	1.083e-10	7.56768e-08	MS_gene029573	chr1.3	73654246	73655979	-	975	protein_coding	- && sp|P42753|CCD31_ARATH Cyclin-D3-1 OS=Arabidopsis thaliana OX=3702 GN=CYCD3-1 PE=1 SV=3 && PF00134:Cyclin, N-terminal domain|PF02984:Cyclin, C-terminal domain	MYB_related	104	28	52	130	47	0	5	0	2	1	8.05937	2.35395	4.46671	9.86033	4.27749	0	0.471786	0	0.173573	0.13161
MS_gene012959	54.7704	18.0054	39.5537	25.1793	18.5173	0	0	0	0	0	31.2052	0	7.35316	1.17672e-10	8.14428e-08	MS_gene012959	chr3.4	89767163	89768428	-	1266	protein_coding	- && sp|Q9SND9|Y3028_ARATH Uncharacterized acetyltransferase At3g50280 OS=Arabidopsis thaliana OX=3702 GN=At3g50280 PE=3 SV=1 && PF02458:Transferase family	ERF	66	20	43	31	19	0	0	0	0	0	3.93897	1.29491	2.84462	1.81084	1.33173	0	0	0	0	0
MS_gene38155	157.672	219.666	99.3441	377.69	319.668	3.38147	38.3966	8.62829	22.3047	11.2749	234.808	16.7972	3.80332	1.21925e-10	8.35898e-08	MS_gene38155	chr5.3	79403790	79407382	+	1098	protein_coding	- && sp|Q00763|COMT1_POPTM Caffeic acid 3-O-methyltransferase 1 OS=Populus tremuloides OX=3693 GN=OMT1 PE=1 SV=1 && PF00891:O-methyltransferase domain|PF08100:Dimerisation domain	-	190	244	108	465	328	4	38	8	24	8	13.0745	18.2151	8.23778	31.3187	26.5074	0.280397	3.18391	0.715472	1.84955	0.934934
MS_gene011869	53.9405	223.267	40.4735	160.01	50.679	0	2.02087	0	7.43491	0	105.674	1.89116	5.747	1.34755e-10	9.15228e-08	MS_gene011869	chr8.2	26417147	26420246	-	2427	protein_coding	- && sp|Q9FKZ1|DRL42_ARATH Probable disease resistance protein At5g66900 OS=Arabidopsis thaliana OX=3702 GN=At5g66900 PE=3 SV=1 && PF00931:NB-ARC domain	C3H	65	248	44	197	52	0	2	0	8	0	2.02356	8.37578	1.51835	6.00273	1.90121	0	0.0758123	0	0.278918	0
MS_gene35895	77.1764	152.146	70.8287	113.713	247.548	0	0	0	0	11.2749	132.282	2.25498	6.0623	1.46823e-10	9.87957e-08	MS_gene35895	chr5.1	56069847	56071494	-	1521	protein_coding	- && sp|O65782|C83B1_ARATH Cytochrome P450 83B1 OS=Arabidopsis thaliana OX=3702 GN=CYP83B1 PE=1 SV=1 && PF00067:Cytochrome P450	MYB	93	169	77	140	254	0	0	0	0	8	4.61983	9.10753	4.23985	6.80693	14.8184	0	0	0	0	0.674923
MS_gene69385	34.024	27.0081	22.9963	37.3628	16.5681	0	0	0	0	0	27.5919	0	7.17625	1.50495e-10	1.00338e-07	MS_gene69385	chr3.3	93386148	93390506	+	945	protein_coding	- && sp|Q94CH6|EXL3_ARATH GDSL esterase/lipase EXL3 OS=Arabidopsis thaliana OX=3702 GN=EXL3 PE=2 SV=1 && PF00657:GDSL-like Lipase/Acylhydrolase	ERF	41	30	25	46	17	0	0	0	0	0	3.27812	2.60215	2.21563	3.5998	1.59629	0	0	0	0	0
MS_gene023315	35.6837	18.9057	34.9544	18.6814	28.2633	0	0	0	0	0	27.2977	0	7.15889	1.71838e-10	1.11499e-07	MS_gene023315	chr4.1	16128545	16131895	+	1111	protein_coding	- && sp|Q9LRR9|GLO1_ARATH (S)-2-hydroxy-acid oxidase GLO1 OS=Arabidopsis thaliana OX=3702 GN=GLO1 PE=1 SV=1 && PF01070:FMN-dependent dehydrogenase	G2-like	43	21	38	23	29	0	0	0	0	0	2.92433	1.54935	2.86456	1.53097	2.31622	0	0	0	0	0
MS_gene059052	363.476	1435.03	625.5	1691.07	473.654	120.887	43.4488	67.9477	134.758	126.843	917.747	98.7769	3.21615	1.74576e-10	1.12272e-07	MS_gene059052	chr2.4	55913023	55914026	-	474	protein_coding	- && sp|Q06931|ABR17_PEA ABA-responsive protein ABR17 OS=Pisum sativum OX=3888 PE=2 SV=1 && PF00407:Pathogenesis-related protein Bet v I family	-	438	1594	680	2082	486	143	43	63	145	90	69.8181	275.647	120.149	324.829	90.9816	23.2206	8.34583	13.0517	25.8849	24.3645
MS_gene058093	57.2599	40.5121	91.0655	164.072	220.259	5.91757	12.1252	0	5.57618	2.81873	114.634	5.28754	4.41692	1.88748e-10	1.20322e-07	MS_gene058093	chr5.4	2863261	2864933	+	1404	protein_coding	- && sp|W8JMV1|CYT24_CATRO Cytochrome P450 76T24 OS=Catharanthus roseus OX=4058 GN=CYP76T24 PE=2 SV=1 && PF00067:Cytochrome P450	E2F/DP	69	45	99	202	226	7	12	0	6	2	3.71325	2.62717	5.90551	10.6399	14.2836	0.383748	0.78631	0	0.36161	0.182792
MS_gene017645	47.3017	12.6038	67.1493	12.9958	38.0093	0	0	0	0	0	35.612	0	7.54212	2.01766e-10	1.26488e-07	MS_gene017645	chr8.2	29335425	29336871	-	1029	protein_coding	- && - && -	-	57	14	73	16	39	0	0	0	0	0	4.18535	1.11521	5.94151	1.14989	3.36314	0	0	0	0	0
MS_gene042813	709.525	203.461	391.857	552.32	489.248	1.69073	51.5323	0	8.36427	11.2749	469.282	14.5724	5.00989	2.20314e-10	1.35684e-07	MS_gene042813	chr6.3	65773372	65774028	+	657	protein_coding	- && sp|Q41015|PIP21_PEA Kunitz-type trypsin inhibitor-like 1 protein OS=Pisum sativum OX=3888 GN=PIP20-1 PE=1 SV=2 && PF00197:Trypsin and protease inhibitor	-	855	226	426	680	502	2	51	0	9	8	98.3271	28.1959	54.3042	76.5413	67.8006	0.234304	7.14142	0	1.15913	1.56249
MS_gene015555	90.4541	26.1078	12.8779	51.9831	210.513	0.845367	1.01044	0	0	0	78.3872	0.371161	7.52658	2.32809e-10	1.42174e-07	MS_gene015555	chr5.1	4190380	4193931	-	684	protein_coding	- && sp|P50700|OSL3_ARATH Osmotin-like protein OSM34 OS=Arabidopsis thaliana OX=3702 GN=OSM34 PE=2 SV=2 && PF00314:Thaumatin family	ARF	109	29	14	64	216	1	1	0	0	0	12.0404	3.47524	1.7142	6.91953	28.0216	0.112528	0.1345	0	0	0
MS_gene35123	41.4927	85.5256	64.3897	17.8692	62.3742	0	0	0	0	2.81873	54.3303	0.563745	6.99669	2.50886e-10	1.51937e-07	MS_gene35123	chr4.4	19732912	19734700	+	1290	protein_coding	- && - && PF07712:Stress up-regulated Nod 19	-	50	95	70	22	64	0	0	0	0	2	2.92855	6.03639	4.54462	1.2612	4.40236	0	0	0	0	0.198945
MS_gene65352	32.3643	50.4151	43.2331	14.6202	38.9839	0	0	0	0	1.40936	35.9233	0.281873	6.97706	2.57055e-10	1.54386e-07	MS_gene65352	chr5.1	43746163	43748231	+	717	protein_coding	- && sp|Q39224|SRG1_ARATH Protein SRG1 OS=Arabidopsis thaliana OX=3702 GN=SRG1 PE=2 SV=1 && PF14226:non-haem dioxygenase in morphine synthesis N-terminal	STAT	39	56	47	18	40	0	0	0	0	1	4.10977	6.40195	5.48994	1.85655	4.95035	0	0	0	0	0.178968
MS_gene005109	141.075	80.124	118.661	185.19	148.139	6.76293	16.167	20.4922	0.929364	2.81873	134.638	9.43404	3.83172	2.68982e-10	1.60225e-07	MS_gene005109	chr1.1	59893925	59895579	-	639	protein_coding	- && sp|Q8L8A5|GIF1_ARATH GRF1-interacting factor 1 OS=Arabidopsis thaliana OX=3702 GN=GIF1 PE=1 SV=1 && PF05030:SSXT protein (N-terminal region)	-	170	89	129	228	152	8	16	19	1	2	20.1011	11.4165	16.9074	26.3868	21.1076	0.963618	2.30356	2.91983	0.132421	0.401627
MS_gene35210	36.5136	122.437	231.803	212.806	120.85	1.69073	1.01044	2.15707	18.5873	1.40936	144.882	4.97098	4.8359	2.73734e-10	1.6173e-07	MS_gene35210	chr4.4	18638353	18640449	+	1500	protein_coding	- && sp|P93147|C81E1_GLYEC Isoflavone 2'-hydroxylase OS=Glycyrrhiza echinata OX=46348 GN=CYP81E1 PE=1 SV=2 && PF00067:Cytochrome P450	bHLH	44	136	252	262	124	2	1	2	20	1	2.21633	7.43175	14.0701	12.917	7.33543	0.102625	0.0613322	0.130931	1.12822	0.0855465
MS_gene023045	1243.12	563.569	997.121	561.255	1168.54	81.1552	277.87	124.032	132.899	131.071	906.722	149.405	2.60161	2.84508e-10	1.6674e-07	MS_gene023045	chr7.2	50311585	50312657	+	498	protein_coding	- && - && -	-	1498	626	1084	691	1199	96	275	115	143	93	227.277	103.036	182.301	102.613	213.641	14.8374	50.8022	22.6764	24.2976	23.9633
MS_gene87339	63.8988	115.235	8.27868	45.4852	23.3903	0	0	1.07854	0	0	51.2575	0.215707	7.49159	3.11431e-10	1.81058e-07	MS_gene87339	chr8.3	24871806	24875138	-	2409	protein_coding	- && sp|Q9FKZ0|DRL43_ARATH Probable disease resistance protein At5g66910 OS=Arabidopsis thaliana OX=3702 GN=At5g66910 PE=2 SV=1 && PF00931:NB-ARC domain	SBP	77	128	9	56	24	0	0	1	0	0	2.41505	4.35528	0.312892	1.71911	0.884036	0	0	0.0407632	0	0
MS_gene49206	53.1107	19.8059	86.4662	52.7953	40.9331	1.69073	0	1.07854	0	0	50.6222	0.553854	6.38475	3.79816e-10	2.19063e-07	MS_gene49206	chr5.4	61310533	61311923	+	1266	protein_coding	- && sp|P24465|C71A1_PERAE Cytochrome P450 71A1 OS=Persea americana OX=3435 GN=CYP71A1 PE=1 SV=2 && PF00067:Cytochrome P450	GeBP	64	22	94	65	42	2	0	1	0	0	3.81961	1.4244	6.21846	3.79693	2.94382	0.121594	0	0.077566	0	0
MS_gene56727	537.746	471.741	948.369	1437.66	657.853	166.537	185.92	87.3614	72.4904	57.7839	810.673	114.019	2.82732	3.87965e-10	2.22002e-07	MS_gene56727	chr6.2	5065557	5067134	-	1578	protein_coding	- && sp|Q9FLD5|ASD_ARATH AAA-ATPase ASD, mitochondrial OS=Arabidopsis thaliana OX=3702 GN=AATP1 PE=1 SV=1 && PF14363:Domain associated at C-terminal with AAA|PF00004:ATPase family associated with various cellular activities (AAA)	ERF	648	524	1031	1770	675	197	184	81	78	41	31.027	27.2187	54.7193	82.9505	37.957	9.60893	10.7273	5.04061	4.18258	3.33404
MS_gene042602	16.5971	73.8221	20.2368	34.1139	16.5681	0	0	0	0	0	32.2676	0	7.40067	3.97313e-10	2.25574e-07	MS_gene042602	chr6.3	20614187	20617993	+	1236	protein_coding	- && sp|Q9S7A0|DHE3_ARATH Probable glutamate dehydrogenase 3 OS=Arabidopsis thaliana OX=3702 GN=GSH3 PE=3 SV=1 && PF02812:Glu/Leu/Phe/Val dehydrogenase, dimerisation domain|PF00208:Glutamate/Leucine/Phenylalanine/Valine dehydrogenase	-	20	82	22	42	17	0	0	0	0	0	1.2226	5.43799	1.49071	2.51295	1.22047	0	0	0	0	0
MS_gene007193	50.6211	89.1267	54.2713	51.1708	33.1363	0.845367	6.06262	0	0	0	55.6653	1.3816	5.29311	4.01731e-10	2.26315e-07	MS_gene007193	chr7.1	6709068	6714994	-	3024	protein_coding	- && sp|O23826|KN5C_TOBAC Kinesin-like protein KIN-5C OS=Nicotiana tabacum OX=4097 GN=KIN5C PE=1 SV=1 && PF00225:Kinesin motor domain	MYB_related	61	99	59	63	34	1	6	0	0	0	1.52412	2.68347	1.63403	1.54068	0.997683	0.0254527	0.182536	0	0	0
MS_gene036535	87.1347	60.3181	66.2294	98.2805	323.566	6.76293	0	9.70682	0	4.22809	127.106	4.13957	4.94564	4.34616e-10	2.41649e-07	MS_gene036535	chr8.4	12686497	12688039	+	561	protein_coding	- && sp|C6SVQ5|CSPL7_SOYBN CASP-like protein 1D2 OS=Glycine max OX=3847 PE=2 SV=1 && PF04535:Domain of unknown function (DUF588)	LSD	105	67	72	121	332	8	0	9	0	3	14.1416	9.78938	10.7488	15.9505	52.5135	1.0976	0	1.57538	0	0.686202
MS_gene051946	107.051	85.5256	201.448	276.972	146.19	27.0517	9.09393	21.5707	2.78809	11.2749	163.437	14.3559	3.50283	4.35601e-10	2.41649e-07	MS_gene051946	chr2.2	3120318	3123816	+	1728	protein_coding	- && sp|Q43089|INV1_PEA Beta-fructofuranosidase, cell wall isozyme OS=Pisum sativum OX=3888 GN=BFRUCT1 PE=2 SV=1 && PF00251:Glycosyl hydrolases family 32 N-terminal domain|PF08244:Glycosyl hydrolases family 32 C terminal	-	129	95	219	341	150	32	9	20	3	8	5.64051	4.50633	10.6143	14.5936	7.7027	1.42535	0.479158	1.13656	0.146904	0.594073
MS_gene87762	18.2568	22.5067	9.19853	84.4725	49.7044	0	0	0	0	0	36.8278	0	7.59186	4.40336e-10	2.42425e-07	MS_gene87762	chr7.1	29868696	29871388	-	639	protein_coding	- && sp|Q9LZX1|LOR15_ARATH Protein LURP-one-related 15 OS=Arabidopsis thaliana OX=3702 GN=At5g01750 PE=1 SV=1 && PF04525:LURP-one-related	-	22	25	10	104	51	0	0	0	0	0	2.60132	3.20688	1.31065	12.0361	7.08214	0	0	0	0	0
MS_gene55049	18.2568	36.0108	22.9963	51.1708	13.6444	0	0	0	0	0	28.4158	0	7.2185	5.0028e-10	2.73356e-07	MS_gene55049	chr7.2	24840142	24840708	+	567	protein_coding	- && - && -	-	22	40	25	63	14	0	0	0	0	0	2.93165	5.78256	3.69272	8.21694	2.19099	0	0	0	0	0
MS_gene035612	232.359	868.76	2960.09	6038.97	1827.37	40.5776	78.8141	113.246	209.107	204.358	2385.51	129.22	4.20756	5.13937e-10	2.77381e-07	MS_gene035612	chr8.1	2911012	2912967	+	1956	protein_coding	- && sp|P26413|HSP70_SOYBN Heat shock 70 kDa protein OS=Glycine max OX=3847 GN=HSP70 PE=3 SV=1 && PF00012:Hsp70 protein	LBD	280	965	3218	7435	1875	48	78	105	225	145	10.8159	40.4391	137.786	281.102	85.0605	1.88881	3.66864	5.27139	9.73352	9.51246
MS_gene051493	45.642	52.2157	60.7103	93.4071	269.963	4.22683	2.02087	0	4.64682	11.2749	104.388	4.43389	4.60003	5.1528e-10	2.77381e-07	MS_gene051493	chr1.3	7957802	7959972	+	855	protein_coding	- && sp|Q9SAH7|WRK40_ARATH Probable WRKY transcription factor 40 OS=Arabidopsis thaliana OX=3702 GN=WRKY40 PE=1 SV=1 && PF03106:WRKY DNA -binding domain	WRKY	55	58	66	115	277	5	2	0	5	8	4.86036	5.56039	6.46497	9.94682	28.7481	0.450111	0.215201	0	0.494835	1.20065
MS_gene84094	500.402	1043.41	1315.39	3508.86	355.728	5.91757	100.033	51.7697	99.4419	7.04682	1344.76	52.8419	4.66745	5.7743e-10	3.08552e-07	MS_gene84094	chr1.4	37897197	37897920	-	579	protein_coding	- && sp|P0CG85|UBI1P_NICSY Polyubiquitin OS=Nicotiana sylvestris OX=4096 GN=UBI11 PE=2 SV=1 && PF00240:Ubiquitin family	FAR1	603	1159	1430	4320	365	7	99	48	107	5	78.6885	164.077	206.846	551.77	55.9384	0.93054	15.7303	8.14081	15.6373	1.10812
MS_gene26775	91.284	122.437	195.929	315.96	219.284	33.8147	7.07306	11.8639	10.223	32.4154	188.979	19.078	3.31436	6.02281e-10	3.17167e-07	MS_gene26775	chr8.2	10167809	10173641	-	3837	protein_coding	- && sp|Q9FWX7|AB11B_ARATH ABC transporter B family member 11 OS=Arabidopsis thaliana OX=3702 GN=ABCB11 PE=2 SV=1 && PF00664:ABC transporter transmembrane region|PF00005:ABC transporter	WRKY	110	136	213	389	225	40	7	11	11	23	2.16607	2.9053	4.64918	7.49739	5.20339	0.802387	0.167836	0.281518	0.242581	0.769183
MS_gene52384	29.8748	25.2076	35.8743	187.626	58.4758	0	0	0	1.85873	1.40936	67.4118	0.653618	6.7649	6.10702e-10	3.19287e-07	MS_gene52384	chr1.4	6439874	6440356	-	483	protein_coding	- && sp|P05477|HSP21_SOYBN 17.9 kDa class II heat shock protein OS=Glycine max OX=3847 GN=HSP17.9-D PE=3 SV=1 && PF00011:Hsp20/alpha crystallin family	MYB_related	36	28	39	231	60	0	0	0	2	1	5.63155	4.75176	6.76249	35.3686	11.023	0	0	0	0.35038	0.265672
MS_gene052581	11.618	37.8113	90.1456	164.884	80.8915	0	3.03131	2.15707	4.64682	1.40936	77.0701	2.24891	5.09384	6.3162e-10	3.26512e-07	MS_gene052581	chr4.3	22492724	22493203	+	480	protein_coding	- && sp|P27880|HSP12_MEDSA 18.2 kDa class I heat shock protein OS=Medicago sativa OX=3879 GN=HSP18.2 PE=2 SV=1 && PF00011:Hsp20/alpha crystallin family	MYB_related	14	42	98	203	83	0	3	2	5	1	2.20373	7.17218	17.0991	31.2757	15.3438	0	0.574989	0.409161	0.881424	0.267333
MS_gene59273	34.024	86.4259	121.421	64.1666	325.515	0	0	8.62829	0	0	126.311	1.72566	6.21393	6.71934e-10	3.41474e-07	MS_gene59273	chr6.4	44658984	44659589	+	606	protein_coding	- && sp|O82711|PIP22_PEA Kunitz-type trypsin inhibitor-like 2 protein OS=Pisum sativum OX=3888 GN=PIP20-2 PE=3 SV=1 && PF00197:Trypsin and protease inhibitor	-	41	96	132	79	334	0	0	8	0	0	5.11191	12.985	18.2428	9.64066	48.9068	0	0	1.29635	0	0
MS_gene063881	121.989	60.3181	65.3096	52.7953	91.6121	0	5.05218	7.54975	6.50555	11.2749	78.4047	6.07648	3.73698	6.86826e-10	3.44228e-07	MS_gene063881	chr8.1	61954130	61958460	+	1575	protein_coding	- && sp|H1A981|C7263_MEDTR 11-oxo-beta-amyrin 30-oxidase OS=Medicago truncatula OX=3880 GN=CYP72A63 PE=1 SV=1 && PF00067:Cytochrome P450	B3	147	67	71	65	94	0	5	7	7	8	7.05195	3.48688	3.77543	3.05201	5.29594	0	0.292058	0.436438	0.376074	0.651783
MS_gene041629	157.672	411.423	352.304	569.377	401.534	103.98	58.6053	30.199	48.3269	52.1465	378.462	58.6516	2.68595	8.33817e-10	4.12212e-07	MS_gene041629	32523	28735	31792	-	1248	protein_coding	- && sp|P17642|PRS2_SOLTU Pathogenesis-related protein STH-2 OS=Solanum tuberosum OX=4113 GN=STH-2 PE=2 SV=1 && PF00403:Heavy-metal-associated domain|PF00407:Pathogenesis-related protein Bet v I family	-	190	457	383	701	412	123	58	28	52	37	11.503	30.0154	25.7024	41.539	29.294	7.58588	4.27556	2.20317	3.5257	3.80435
MS_gene94504	38.1733	18.9057	6.43897	47.9219	43.8569	0	0	0	0	0	31.0593	0	7.34604	9.39102e-10	4.58029e-07	MS_gene94504	chr3.2	14781795	14786977	-	1551	protein_coding	- && sp|Q9SBQ9|F3PH_PETHY Flavonoid 3'-monooxygenase OS=Petunia hybrida OX=4102 GN=CYP75B2 PE=2 SV=1 && PF00067:Cytochrome P450	MYB	46	21	7	59	45	0	0	0	0	0	2.24088	1.10982	0.377986	2.81315	2.57452	0	0	0	0	0
MS_gene56748	45.642	45.0135	11.9581	21.1181	16.5681	0	0	0	0	0	28.06	0	7.19988	9.63673e-10	4.6688e-07	MS_gene56748	chr6.2	4719629	4734785	+	3579	protein_coding	- && sp|Q9LHD1|AB15B_ARATH ABC transporter B family member 15 OS=Arabidopsis thaliana OX=3702 GN=ABCB15 PE=3 SV=1 && PF00005:ABC transporter|PF00664:ABC transporter transmembrane region	ERF	55	50	13	26	17	0	0	0	0	0	1.16111	1.14512	0.304208	0.537235	0.421486	0	0	0	0	0
MS_gene073170	106.221	90.027	54.2713	190.063	705.608	5.0722	1.01044	14.021	8.36427	19.7311	229.238	9.63979	4.59314	1.00771e-09	4.84981e-07	MS_gene073170	chr2.3	14031286	14035171	+	1020	protein_coding	- && sp|Q3AF07|DNAJ_CARHZ Chaperone protein DnaJ OS=Carboxydothermus hydrogenoformans (strain ATCC BAA-161 / DSM 6008 / Z-2901) OX=246194 GN=dnaJ PE=3 SV=1 && PF00226:DnaJ domain|PF13370:4Fe-4S single cluster domain of Ferredoxin I	NAC	128	100	59	234	724	6	1	13	9	14	9.48161	8.03606	4.84441	16.9656	62.9845	0.452759	0.0901944	1.25155	0.746618	1.76125
MS_gene57180	29.8748	147.644	148.096	236.361	170.554	16.062	1.01044	8.62829	8.36427	16.9124	146.506	10.1955	3.85315	1.10539e-09	5.28495e-07	MS_gene57180	chr5.3	9117015	9119080	-	1803	protein_coding	- && sp|O82333|GH31_ARATH Probable indole-3-acetic acid-amido synthetase GH3.1 OS=Arabidopsis thaliana OX=3702 GN=GH3.1 PE=2 SV=1 && PF03321:GH3 auxin-responsive promoter	ERF	36	164	161	291	175	19	1	8	9	12	1.50862	7.45575	7.47858	11.9358	8.61267	0.811098	0.0510251	0.435712	0.42238	0.854042
MS_gene68121	195.846	211.563	312.75	326.519	488.273	28.7425	47.4905	52.8482	46.4682	94.4274	306.99	53.9954	2.51658	1.12646e-09	5.35047e-07	MS_gene68121	chr3.4	100246382	100247359	+	978	protein_coding	- && sp|P21226|CHI2_PEA Endochitinase A2 OS=Pisum sativum OX=3888 GN=CHI2 PE=1 SV=2 && PF00182:Chitinase class I|PF00187:Chitin recognition protein	NAC	236	235	340	402	501	34	47	49	50	67	18.2325	19.6957	29.1158	30.3976	45.4563	2.67581	4.42118	4.91997	4.32601	8.79082
MS_gene01010	21.5762	42.3127	102.104	101.529	239.751	0	7.07306	0	0	2.81873	101.455	1.97836	5.71976	1.15759e-09	5.4274e-07	MS_gene01010	chr2.3	65210175	65214874	-	1518	protein_coding	- && sp|O80690|BGL46_ARATH Beta-glucosidase 46 OS=Arabidopsis thaliana OX=3702 GN=BGLU46 PE=1 SV=2 && PF00232:Glycosyl hydrolase family 1	B3	26	47	111	125	246	0	7	0	0	2	1.29412	2.53787	6.12407	6.08963	14.38	0	0.424234	0	0	0.169064
MS_gene85463	21.5762	23.407	9.19853	64.9789	109.155	0	1.01044	0	0	0	45.6631	0.202087	7.32362	1.29721e-09	6.00453e-07	MS_gene85463	chr7.2	26587139	26590309	+	1287	protein_coding	- && sp|P18485|1A12_SOLLC 1-aminocyclopropane-1-carboxylate synthase 2 OS=Solanum lycopersicum OX=4081 GN=ACS2 PE=1 SV=2 && PF00155:Aminotransferase class I and II	M-type_MADS	26	26	10	80	112	0	1	0	0	0	1.5264	1.65591	0.650744	4.59689	7.72209	0	0.0714827	0	0	0
MS_gene59410	418.247	156.647	267.677	473.533	262.167	32.9693	39.407	57.1624	91.0776	36.6435	315.654	51.452	2.61482	1.35555e-09	6.23484e-07	MS_gene59410	chr5.4	12839437	12842223	+	1458	protein_coding	- && sp|Q8GW96|AATP3_ARATH AAA-ATPase At2g18193 OS=Arabidopsis thaliana OX=3702 GN=At2g18193 PE=2 SV=1 && PF14363:Domain associated at C-terminal with AAA|PF00004:ATPase family associated with various cellular activities (AAA)	B3	504	174	291	583	269	39	39	53	98	26	26.1183	9.78216	16.7157	29.5708	16.3716	2.05884	2.46086	3.56963	5.68754	2.28828
MS_gene061968	55.6002	130.539	83.7066	114.525	66.2726	11.8351	1.01044	0	5.57618	0	90.1288	3.68435	4.53462	1.38605e-09	6.26958e-07	MS_gene061968	chr6.2	20814577	20818312	+	1245	protein_coding	- && sp|Q9S7A0|DHE3_ARATH Probable glutamate dehydrogenase 3 OS=Arabidopsis thaliana OX=3702 GN=GSH3 PE=3 SV=1 && PF00208:Glutamate/Leucine/Phenylalanine/Valine dehydrogenase|PF02812:Glu/Leu/Phe/Val dehydrogenase, dimerisation domain	-	67	145	91	141	68	14	1	0	6	0	4.0661	9.54645	6.12154	8.37534	4.84658	0.865514	0.0738942	0	0.407791	0
MS_gene20610	992.506	568.971	737.722	1080.27	284.582	172.455	113.169	105.696	156.133	153.621	732.811	140.215	2.38575	1.3868e-09	6.26958e-07	MS_gene20610	chr6.3	4273685	4281859	+	2007	protein_coding	- && sp|Q4F883|SG101_ARATH Senescence-associated carboxylesterase 101 OS=Arabidopsis thaliana OX=3702 GN=SAG101 PE=1 SV=1 && PF18117:Enhanced disease susceptibility 1 protein EP domain|PF01764:Lipase (class 3)	Dof	1196	632	802	1330	292	204	112	98	168	109	45.0252	25.8115	33.4669	49.0069	12.9101	7.82345	5.13393	4.79495	7.08301	6.96903
MS_gene065170	79.666	216.065	134.299	218.491	106.231	18.5981	14.1461	25.8849	22.3047	38.0528	150.95	23.7973	2.6788	1.38898e-09	6.26958e-07	MS_gene065170	chr2.4	17778770	17780533	-	1080	protein_coding	- && sp|Q9SQL0|JA2_SOLLC NAC domain-containing protein JA2 OS=Solanum lycopersicum OX=4081 GN=JA2 PE=2 SV=1 && PF02365:No apical meristem (NAM) protein	NAC	96	240	146	269	109	22	14	24	24	27	6.71614	18.2151	11.3219	18.4196	8.95567	1.56789	1.19257	2.18219	1.88037	3.20799
MS_gene018708	29.8748	76.5229	42.3132	125.897	260.217	9.29903	4.04175	0	1.85873	0	106.965	3.0399	5.06903	1.39837e-09	6.27296e-07	MS_gene018708	chr7.1	10945987	10947600	-	1614	protein_coding	- && sp|Q96303|PHT14_ARATH Inorganic phosphate transporter 1-4 OS=Arabidopsis thaliana OX=3702 GN=PHT1-4 PE=1 SV=1 && PF00083:Sugar (and other) transporter	WRKY	36	85	46	155	267	11	4	0	2	0	1.68528	4.31677	2.38695	7.102	14.6792	0.524572	0.228001	0	0.104853	0
MS_gene052560	38.1733	75.6227	67.1493	207.932	35.0855	0	0	3.23561	0.929364	8.45618	84.7926	2.52423	5.19781	1.6308e-09	7.21596e-07	MS_gene052560	chr4.3	22825368	22826792	-	1425	protein_coding	- && sp|Q9FZC5|FOX2_ARATH Berberine bridge enzyme-like 4 OS=Arabidopsis thaliana OX=3702 GN=FOX2 PE=2 SV=1 && PF08031:Berberine and berberine like|PF01565:FAD binding domain	GRAS	46	84	73	256	36	0	0	3	1	6	2.43902	4.83179	4.29039	13.2855	2.24173	0	0	0.206734	0.0593802	0.540294
MS_gene052737	9.1284	165.65	64.3897	113.713	16.5681	0	0	0	0	2.81873	73.8898	0.563745	7.44133	1.643e-09	7.21596e-07	MS_gene052737	chr4.4	85116464	85123067	+	1554	protein_coding	- && sp|B8AVF0|BGL12_ORYSI Beta-glucosidase 12 OS=Oryza sativa subsp. indica OX=39946 GN=BGLU12 PE=3 SV=1 && PF00232:Glycosyl hydrolase family 1	NAC	11	184	70	140	17	0	0	0	0	2	0.534828	9.70532	3.77256	6.66238	0.970719	0	0	0	0	0.165148
MS_gene045337	29.8748	29.7089	8.27868	30.0527	27.2887	0	0	0	0	0	25.0408	0	7.03534	1.64658e-09	7.21596e-07	MS_gene045337	chr3.4	79157835	79158293	-	459	protein_coding	- && sp|A7MAS5|75L17_MALDO Phloretin 4'-O-glucosyltransferase OS=Malus domestica OX=3750 GN=UGT75L17 PE=1 SV=1 && -	-	36	33	9	37	28	0	0	0	0	0	5.92601	5.89311	1.64217	5.96131	5.41303	0	0	0	0	0
MS_gene067916	101.242	464.539	269.517	578.312	341.109	0	27.2818	19.4136	27.8809	29.5966	350.944	20.8346	4.08148	1.64829e-09	7.21596e-07	MS_gene067916	chr8.3	33787521	33788128	+	321	protein_coding	- && - && -	-	122	516	293	712	350	0	27	18	30	21	28.7162	131.761	76.4454	164.032	96.7517	0	7.73817	5.50646	7.9081	8.39475
MS_gene98185	29.8748	425.828	398.296	1151.75	293.354	32.9693	2.02087	1.07854	11.1524	25.3685	459.821	14.5179	4.98599	1.67393e-09	7.28428e-07	MS_gene98185	chr8.2	68843857	68847145	-	3153	protein_coding	- && sp|O82345|BAG6_ARATH BAG family molecular chaperone regulator 6 OS=Arabidopsis thaliana OX=3702 GN=BAG6 PE=1 SV=1 && PF02179:BAG domain	-	36	473	433	1418	301	39	2	1	12	18	0.862682	12.2965	11.5015	33.2587	8.47106	0.952042	0.058356	0.0311445	0.322043	0.732558
MS_gene38109	63.8988	72.0216	346.785	113.713	131.571	6.76293	4.04175	20.4922	8.36427	0	145.598	7.93223	4.18407	1.77846e-09	7.6026e-07	MS_gene38109	chr5.1	78525753	78529167	+	1089	protein_coding	- && sp|Q00763|COMT1_POPTM Caffeic acid 3-O-methyltransferase 1 OS=Populus tremuloides OX=3693 GN=OMT1 PE=1 SV=1 && PF00891:O-methyltransferase domain|PF08100:Dimerisation domain	-	77	80	377	140	135	8	4	19	9	0	5.34238	6.02151	28.9936	9.5072	11.0002	0.565429	0.337918	1.71329	0.699312	0
MS_gene71639	19.9165	14.4043	30.3552	19.4937	28.2633	0	0	0	0	0	22.4866	0	6.87848	1.92725e-09	8.0958e-07	MS_gene71639	chr1.4	82477578	82477967	+	273	protein_coding	- && sp|Q948Z4|SNAK1_SOLTU Snakin-1 OS=Solanum tuberosum OX=4113 GN=SN1 PE=1 SV=1 && -	-	24	16	33	24	29	0	0	0	0	0	6.64234	4.80397	10.1237	6.50131	9.42607	0	0	0	0	0
MS_gene92623	15.7672	26.1078	24.836	17.0569	26.3141	0	0	0	0	0	22.0164	0	6.8477	1.94023e-09	8.10345e-07	MS_gene92623	chr6.4	34720286	34723579	+	435	protein_coding	- && sp|Q9FJ98|RPD6A_ARATH DNA-directed RNA polymerases II, IV and V subunit 6A OS=Arabidopsis thaliana OX=3702 GN=NRPB6A PE=1 SV=1 && PF01192:RNA polymerase Rpb6	HB-other	19	29	27	21	27	0	0	0	0	0	3.30017	5.46452	5.19833	3.57012	5.5077	0	0	0	0	0
MS_gene45854	66.3883	145.844	78.1875	354.947	89.6629	2.5361	7.07306	9.70682	7.43491	25.3685	147.006	10.4239	3.85491	1.96999e-09	8.18077e-07	MS_gene45854	chr4.4	75873675	75876667	-	1323	protein_coding	- && sp|O04887|PME2_CITSI Pectinesterase 2 OS=Citrus sinensis OX=2711 GN=PECS-2.1 PE=2 SV=1 && PF01095:Pectinesterase|PF04043:Plant invertase/pectin methylesterase inhibitor	NAC	80	162	85	437	92	3	7	9	8	18	4.5688	10.0369	5.38082	24.4272	6.17054	0.174533	0.486763	0.668017	0.511666	1.74585
MS_gene39195	41.4927	27.9084	92.9052	41.424	61.3996	0	5.05218	1.07854	2.78809	5.63745	53.026	2.91125	4.24962	2.00353e-09	8.27275e-07	MS_gene39195	chr1.2	42261531	42282533	+	5742	protein_coding	- && sp|F4J8K6|RRP5_ARATH rRNA biogenesis protein RRP5 OS=Arabidopsis thaliana OX=3702 GN=RRP5 PE=2 SV=2 && PF00575:S1 RNA binding domain|PF05843:Suppressor of forked protein (Suf)	-	50	31	101	51	63	0	5	1	3	4	0.657929	0.442529	1.47315	0.65684	0.973583	0	0.0801099	0.0171018	0.0442094	0.0893903
MS_gene050381	26.5553	65.7197	138.898	136.456	30.2125	0	0	6.47121	0	2.81873	79.5682	1.85799	5.50049	2.12166e-09	8.64421e-07	MS_gene050381	chr5.2	3777767	3778477	-	711	protein_coding	- && sp|P50700|OSL3_ARATH Osmotin-like protein OSM34 OS=Arabidopsis thaliana OX=3702 GN=OSM34 PE=2 SV=2 && PF00314:Thaumatin family	ARF	32	73	151	168	31	0	0	6	0	2	3.40058	8.41582	17.7867	17.474	3.8689	0	0	0.82868	0	0.360956
MS_gene56725	824.875	1679.9	1896.74	4827.93	4494.84	227.404	500.166	444.357	306.69	142.346	2744.86	324.192	3.0814	2.12355e-09	8.64421e-07	MS_gene56725	chr6.2	5137525	5139057	-	1533	protein_coding	- && sp|Q9FLD5|ASD_ARATH AAA-ATPase ASD, mitochondrial OS=Arabidopsis thaliana OX=3702 GN=AATP1 PE=1 SV=1 && PF00004:ATPase family associated with various cellular activities (AAA)|PF14363:Domain associated at C-terminal with AAA	ERF	994	1866	2062	5944	4612	269	495	412	330	101	48.991	99.7729	112.651	286.741	266.958	13.506	29.7059	26.3913	18.2149	8.4542
MS_gene28681	103.732	286.286	61.6302	1389.74	306.023	0	0	1.07854	0.929364	9.86555	429.481	2.37469	7.58256	2.19722e-09	8.84227e-07	MS_gene28681	chr4.2	20734029	20734508	+	480	protein_coding	- && sp|P27880|HSP12_MEDSA 18.2 kDa class I heat shock protein OS=Medicago sativa OX=3879 GN=HSP18.2 PE=2 SV=1 && PF00011:Hsp20/alpha crystallin family	MYB_related	125	318	67	1711	314	0	0	1	1	7	19.6762	54.3037	11.6902	263.61	58.0475	0	0	0.20458	0.176285	1.87133
MS_gene44950	102.902	171.952	149.016	428.86	100.383	0	6.06262	20.4922	9.29364	0	190.623	7.16969	4.72784	2.20229e-09	8.84227e-07	MS_gene44950	chr8.1	28291384	28294471	-	2412	protein_coding	- && sp|Q9FKZ1|DRL42_ARATH Probable disease resistance protein At5g66900 OS=Arabidopsis thaliana OX=3702 GN=At5g66900 PE=3 SV=1 && PF00931:NB-ARC domain	C3H	124	191	162	528	103	0	6	19	10	0	3.88433	6.49082	5.62505	16.1886	3.78927	0	0.228851	0.773537	0.350816	0
MS_gene70403	331.112	117.035	237.322	331.392	358.652	5.0722	59.6158	20.4922	7.43491	25.3685	275.103	23.5967	3.54911	2.42321e-09	9.6758e-07	MS_gene70403	chr3.1	67847364	67848719	-	1089	protein_coding	- && sp|Q8L868|E1311_ARATH Glucan endo-1,3-beta-glucosidase 11 OS=Arabidopsis thaliana OX=3702 GN=At1g32860 PE=2 SV=1 && PF00332:Glycosyl hydrolases family 17	C2H2	399	130	258	408	368	6	59	19	8	18	27.6833	9.78495	19.8418	27.7067	29.9858	0.424071	4.98429	1.71329	0.62161	2.12099
MS_gene011862	209.123	28.8086	11.0382	73.9134	53.6028	0	0	0	2.78809	0	75.2973	0.557618	6.96389	2.62045e-09	1.04062e-06	MS_gene011862	chr8.2	26291114	26294706	-	2439	protein_coding	- && sp|Q9FKZ1|DRL42_ARATH Probable disease resistance protein At5g66900 OS=Arabidopsis thaliana OX=3702 GN=At5g66900 PE=3 SV=1 && PF00931:NB-ARC domain	SBP	252	32	12	91	55	0	0	0	3	0	7.80658	1.07543	0.412058	2.75919	2.001	0	0	0	0.10408	0
MS_gene028451	5.80898	25.2076	27.5956	59.2932	26.3141	0	0	0	0	0	28.8439	0	7.23922	2.65907e-09	1.05022e-06	MS_gene028451	chr4.1	19683862	19688002	+	1950	protein_coding	- && sp|H9BZ66|ABCG1_PETHY ABC transporter G family member 1 OS=Petunia hybrida OX=4102 GN=ABCG1 PE=2 SV=1 && PF01061:ABC-2 type transporter|PF00005:ABC transporter	E2F/DP	7	28	30	73	27	0	0	0	0	0	0.271229	1.17697	1.28847	2.76848	1.22864	0	0	0	0	0
MS_gene02599	14.9374	98.1294	45.0728	78.7869	79.9169	0	0	5.39268	0	0	63.3687	1.07854	5.91139	2.70412e-09	1.05855e-06	MS_gene02599	chr3.3	74593851	74596252	-	1182	protein_coding	- && sp|A5AEM3|THS4_VITVI Stilbene synthase 4 OS=Vitis vinifera OX=29760 GN=GSVIVT00005194001 PE=3 SV=1 && PF00195:Chalcone and stilbene synthases, N-terminal domain|PF02797:Chalcone and stilbene synthases, C-terminal domain	B3	18	109	49	97	82	0	0	5	0	0	1.15061	7.55879	3.4719	6.06886	6.1559	0	0	0.415391	0	0
MS_gene00129	4.14927	18.9057	12.8779	164.072	40.9331	0	0	0	0	0	48.1875	0	7.97994	2.7093e-09	1.05855e-06	MS_gene00129	chr2.1	58904415	58905812	-	894	protein_coding	- && sp|P22242|DRPE_CRAPL Desiccation-related protein PCC13-62 OS=Craterostigma plantagineum OX=4153 PE=2 SV=1 && PF13668:Ferritin-like domain	-	5	21	14	202	42	0	0	0	0	0	0.422576	1.92542	1.31153	16.7096	4.16876	0	0	0	0	0
MS_gene20537	1049.77	589.677	1387.14	1960.74	800.144	109.898	340.517	209.236	148.698	200.13	1157.49	201.696	2.52147	2.79063e-09	1.08449e-06	MS_gene20537	chr6.3	5313845	5315425	-	1581	protein_coding	- && sp|Q9FLD5|ASD_ARATH AAA-ATPase ASD, mitochondrial OS=Arabidopsis thaliana OX=3702 GN=AATP1 PE=1 SV=1 && PF14363:Domain associated at C-terminal with AAA|PF00004:ATPase family associated with various cellular activities (AAA)	NAC	1265	655	1508	2414	821	130	337	194	160	142	60.4548	33.9588	79.8838	112.917	46.0794	6.32888	19.61	12.0497	8.56336	11.5252
MS_gene020066	127.798	104.431	129.699	103.154	108.18	20.2888	22.2296	39.9058	21.3754	32.4154	114.652	27.243	2.08413	2.85545e-09	1.10378e-06	MS_gene020066	chr8.2	79528208	79535213	-	4200	protein_coding	- && sp|Q38931|FKB62_ARATH Peptidyl-prolyl cis-trans isomerase FKBP62 OS=Arabidopsis thaliana OX=3702 GN=FKBP62 PE=1 SV=2 && PF00254:FKBP-type peptidyl-prolyl cis-trans isomerase	C2H2	154	116	141	127	111	24	22	37	23	23	2.77041	2.26387	2.81163	2.23618	2.34514	0.439823	0.481896	0.865082	0.463377	0.702703
MS_gene91606	48.9614	96.3289	520.637	286.719	100.383	9.29903	0	9.70682	15.7992	15.503	210.606	10.0616	4.39451	2.87704e-09	1.10625e-06	MS_gene91606	chr7.4	85034657	85036311	-	1074	protein_coding	- && sp|O22309|7OMT9_MEDSA Isoflavone-7-O-methyltransferase 9 OS=Medicago sativa OX=3879 PE=2 SV=1 && PF08100:Dimerisation domain|PF00891:O-methyltransferase domain	-	59	107	566	353	103	11	0	9	17	11	4.15069	8.16625	44.1368	24.3065	8.50998	0.788323	0	0.822893	1.33937	1.31426
MS_gene91651	46.4718	26.1078	70.8287	117.774	72.1202	0	0	0	6.50555	0	66.6605	1.30111	5.59842	2.92721e-09	1.11327e-06	MS_gene91651	chr7.4	85932430	85934941	+	1323	protein_coding	- && sp|Q9SGA8|U83A1_ARATH UDP-glycosyltransferase 83A1 OS=Arabidopsis thaliana OX=3702 GN=UGT83A1 PE=2 SV=1 && PF00201:UDP-glucoronosyl and UDP-glucosyl transferase	ERF	56	29	77	145	74	0	0	0	7	0	3.19816	1.79672	4.87439	8.10514	4.96326	0	0	0	0.447708	0
MS_gene82329	19.9165	27.0081	12.8779	52.7953	42.8823	0	0	1.07854	0	0	31.096	0.215707	6.77037	2.9351e-09	1.11327e-06	MS_gene82329	chr4.2	27233709	27234113	+	405	protein_coding	- && - && -	-	24	30	14	65	44	0	0	1	0	0	4.47743	6.07169	2.89509	11.8689	9.64036	0	0	0.242466	0	0
MS_gene91775	7.46869	66.62	45.9927	127.521	114.028	0	4.04175	0	0	0	72.326	0.808349	6.46246	2.94128e-09	1.11327e-06	MS_gene91775	chr2.1	49717316	49720966	-	1584	protein_coding	- && sp|Q9ZUF4|RIPK_ARATH Serine/threonine-protein kinase RIPK OS=Arabidopsis thaliana OX=3702 GN=RIPK PE=1 SV=1 && PF07714:Protein tyrosine kinase	MYB_related	9	74	50	157	117	0	4	0	0	0	0.429299	3.8293	2.64365	7.32988	6.5543	0	0.232319	0	0	0
MS_gene035278	435.673	232.27	104.863	335.453	217.335	11.8351	49.5114	16.178	13.0111	52.1465	265.119	28.5364	3.228	3.02267e-09	1.13815e-06	MS_gene035278	chr8.1	9128119	9129941	+	420	protein_coding	- && sp|P93092|ACP1_CASGL Acyl carrier protein 1, chloroplastic OS=Casuarina glauca OX=3522 GN=ACP1 PE=2 SV=1 && PF00550:Phosphopantetheine attachment site	CPP	525	258	114	413	223	14	49	15	14	37	94.4457	50.3516	22.7324	72.7199	47.1141	2.56563	10.7331	3.50709	2.82056	11.3044
MS_gene78383	38.1733	42.3127	6.43897	75.5379	95.5105	0	1.01044	0	0	1.40936	51.5947	0.48396	6.92286	3.04197e-09	1.13951e-06	MS_gene78383	chr2.3	5196418	5198389	+	1086	protein_coding	- && sp|P25083|ADT1_SOLTU ADP,ATP carrier protein, mitochondrial OS=Solanum tuberosum OX=4113 GN=ANT PE=2 SV=1 && PF00153:Mitochondrial carrier protein	ERF	46	47	7	93	98	0	1	0	0	1	3.20037	3.54741	0.53983	6.33294	8.0074	0	0.0847129	0	0	0.118158
MS_gene042955	1.65971	25.2076	55.1912	99.0928	26.3141	0	0	0	0	0	41.4931	0	7.76375	3.12695e-09	1.16534e-06	MS_gene042955	chr6.4	59783379	59788440	-	1500	protein_coding	- && sp|Q56YU0|AL2C4_ARATH Aldehyde dehydrogenase family 2 member C4 OS=Arabidopsis thaliana OX=3702 GN=ALDH2C4 PE=1 SV=2 && PF00171:Aldehyde dehydrogenase family	NAC	2	28	60	122	27	0	0	0	0	0	0.100742	1.53007	3.35003	6.0148	1.59723	0	0	0	0	0
MS_gene80291	1506.19	798.539	66.2294	759.44	153.012	16.9073	84.8767	34.5131	13.9405	18.3217	656.681	33.7119	4.28337	3.17205e-09	1.17612e-06	MS_gene80291	chr6.1	59802760	59803410	-	651	protein_coding	- && sp|O82711|PIP22_PEA Kunitz-type trypsin inhibitor-like 2 protein OS=Pisum sativum OX=3888 GN=PIP20-2 PE=3 SV=1 && PF00197:Trypsin and protease inhibitor	-	1815	887	72	935	157	20	84	32	15	13	210.653	111.683	9.26276	106.214	21.4	2.36464	11.8707	4.82696	1.94969	2.56245
MS_gene041565	10.7881	28.8086	22.0765	41.424	16.5681	0	0	0	0	0	23.9331	0	6.97029	3.2114e-09	1.18261e-06	MS_gene041565	chr8.2	10791082	10791846	-	765	protein_coding	- && - && -	-	13	32	24	51	17	0	0	0	0	0	1.28397	3.42872	2.62748	4.93016	1.97189	0	0	0	0	0
MS_gene79195	224.061	147.644	148.096	202.247	172.504	40.5776	57.5949	47.4556	52.0444	60.6026	178.91	51.655	1.79737	3.22211e-09	1.18261e-06	MS_gene79195	chr7.2	68578012	68578323	-	312	protein_coding	- && sp|P62785|H41_WHEAT Histone H4 variant TH011 OS=Triticum aestivum OX=4565 PE=3 SV=2 && PF15511:Centromere kinetochore component CENP-T histone fold	CO-like	270	164	161	249	177	48	57	44	56	43	65.3855	43.0856	43.2176	59.0197	50.3401	11.8414	16.8074	13.8485	15.1876	17.6851
MS_gene016624	237.338	79.2238	160.054	164.072	242.675	27.0517	39.407	21.5707	29.7396	45.0996	176.673	32.5738	2.44575	3.24855e-09	1.18632e-06	MS_gene016624	chr8.2	61551451	61551762	+	312	protein_coding	- && sp|P62785|H41_WHEAT Histone H4 variant TH011 OS=Triticum aestivum OX=4565 PE=3 SV=2 && PF15511:Centromere kinetochore component CENP-T histone fold	CO-like	286	88	174	202	249	32	39	20	32	32	69.2602	23.1191	46.7072	47.8795	70.8174	7.89425	11.4998	6.29478	8.67864	13.161
MS_gene035695	14.9374	9.90297	145.337	237.985	23.3903	0	0	0	0	2.81873	86.3105	0.563745	7.66564	3.36962e-09	1.22438e-06	MS_gene035695	chr8.4	5950836	5951934	-	885	protein_coding	- && sp|Q38857|XTH22_ARATH Xyloglucan endotransglucosylase/hydrolase protein 22 OS=Arabidopsis thaliana OX=3702 GN=XTH22 PE=1 SV=1 && PF00722:Glycosyl hydrolases family 16|PF06955:Xyloglucan endo-transglycosylase (XET) C-terminus	C2H2	18	11	158	293	24	0	0	0	0	2	1.53674	1.01881	14.9521	24.4837	2.40638	0	0	0	0	0.289988
MS_gene59624	151.863	917.375	1042.19	3547.85	720.227	112.434	10.1044	51.7697	35.3158	129.661	1275.9	67.857	4.23479	3.43635e-09	1.24242e-06	MS_gene59624	chr8.1	73385113	73388395	-	3147	protein_coding	- && sp|O82345|BAG6_ARATH BAG family molecular chaperone regulator 6 OS=Arabidopsis thaliana OX=3702 GN=BAG6 PE=1 SV=1 && PF02179:BAG domain	-	183	1019	1133	4368	739	133	10	48	38	92	4.39366	26.5412	30.1524	102.645	20.8374	3.2529	0.292336	1.49779	1.02175	3.75132
MS_gene066164	29.0449	128.739	119.581	281.846	7.79677	0	1.01044	0	0	7.04682	113.401	1.61145	6.30802	3.70154e-09	1.33168e-06	MS_gene066164	chr2.3	26673201	26673428	-	228	protein_coding	- && - && -	-	35	143	130	347	8	0	1	0	0	5	11.5986	51.4096	47.7527	112.55	3.11351	0	0.403501	0	0	2.81403
MS_gene47573	341.9	162.049	159.135	245.295	281.658	9.29903	47.4905	21.5707	37.1746	54.9652	238.007	34.1	2.81301	3.77387e-09	1.35101e-06	MS_gene47573	chr4.3	25315612	25316022	-	411	protein_coding	- && sp|P68429|H32_MEDSA Histone H3.2 OS=Medicago sativa OX=3879 GN=H3-1.1 PE=1 SV=2 && PF00125:Core histone H2A/H2B/H3/H4	bHLH	412	180	173	302	289	11	47	20	40	39	75.7404	35.8983	35.2528	54.3398	62.3952	2.06	10.5205	4.77852	8.2352	12.1763
MS_gene96474	15.7672	18.9057	50.5919	61.7299	85.7645	1.69073	0	0	0	0	46.5519	0.338147	6.7752	3.9074e-09	1.39195e-06	MS_gene96474	chr1.2	21758683	21761291	-	1110	protein_coding	- && sp|P93324|CHOMT_MEDSA Isoliquiritigenin 2'-O-methyltransferase OS=Medicago sativa OX=3879 PE=1 SV=1 && PF08100:Dimerisation domain|PF00891:O-methyltransferase domain	-	19	21	55	76	88	2	0	0	0	0	1.29331	1.55074	4.14981	5.06341	7.03485	0.138683	0	0	0	0
MS_gene20350	39.833	60.3181	90.1456	56.8565	70.171	10.9898	12.1252	10.7854	5.57618	9.86555	63.4648	9.86842	2.68619	4.05767e-09	1.43843e-06	MS_gene20350	chr5.1	4652023	4656053	-	2403	protein_coding	- && sp|P93733|PLDB1_ARATH Phospholipase D beta 1 OS=Arabidopsis thaliana OX=3702 GN=PLDBETA1 PE=1 SV=4 && PF12357:Phospholipase D C terminal|PF00168:C2 domain|PF00614:Phospholipase D Active site motif	TALE	48	67	98	70	72	13	12	10	6	7	1.50924	2.28541	3.41556	2.15425	2.65873	0.416395	0.459417	0.40865	0.211278	0.373799
MS_gene22583	121.159	252.976	305.391	480.844	587.682	50.722	5.05218	49.6126	38.1039	12.6843	349.61	31.235	3.4778	4.57248e-09	1.60527e-06	MS_gene22583	chr5.2	4023558	4031675	-	1761	protein_coding	- && sp|A9QY39|SBT3_LOTJA Subtilisin-like protease 3 OS=Lotus japonicus OX=34305 GN=SBTM3 PE=2 SV=1 && PF17766:Fibronectin type-III domain|PF00082:Subtilase family|PF02225:PA domain|PF05922:Peptidase inhibitor I9	LSD	146	281	332	592	603	60	5	46	41	9	6.2642	13.0795	15.7895	24.8608	30.3846	2.62245	0.26121	2.5651	1.97007	0.655808
MS_gene074468	4.14927	18.0054	35.8743	135.643	14.619	0	0	0	0	0	41.6583	0	7.77014	4.66753e-09	1.62737e-06	MS_gene074468	chr8.2	73360354	73361050	-	426	protein_coding	- && sp|P62930|ALB1E_PEA Albumin-1 E OS=Pisum sativum OX=3888 PE=3 SV=1 && PF16720:Albumin I chain a|PF08027:Albumin I chain b	-	5	20	39	167	15	0	0	0	0	0	0.886814	3.84825	7.66733	28.9907	3.12448	0	0	0	0	0
MS_gene70459	17.4269	71.1213	7.35883	36.5506	46.7806	0	0	0	0.929364	0	35.8477	0.185873	6.97473	4.68021e-09	1.62737e-06	MS_gene70459	chr3.1	66530411	66533141	-	1035	protein_coding	- && sp|Q94B74|NUDT2_ARATH Nudix hydrolase 2 OS=Arabidopsis thaliana OX=3702 GN=NUDT2 PE=1 SV=1 && PF00293:NUDIX domain|PF18290:Nudix hydrolase domain	FAR1	21	79	8	45	48	0	0	0	1	0	1.53303	6.25648	0.647349	3.21532	4.11525	0	0	0	0.0817553	0
MS_gene012063	59.7495	67.5202	60.7103	228.238	68.2218	7.6083	0	2.15707	0	9.86555	96.888	3.92618	4.6632	4.74848e-09	1.63673e-06	MS_gene012063	chr8.2	28669420	28671482	-	966	protein_coding	- && sp|I6YGS0|EPHA_MYCTU Epoxide hydrolase A OS=Mycobacterium tuberculosis (strain ATCC 25618 / H37Rv) OX=83332 GN=ephA PE=1 SV=1 && PF00561:alpha/beta hydrolase fold	ERF	72	75	66	281	70	9	0	2	0	7	5.63155	6.36396	5.7221	21.512	6.43008	0.717102	0	0.20331	0	0.929853
MS_gene023360	116.18	112.534	133.379	193.312	133.52	23.6703	18.1879	45.2985	10.223	21.1405	137.785	23.704	2.54292	4.75218e-09	1.63673e-06	MS_gene023360	chr4.4	16741127	16746283	+	3831	protein_coding	- && sp|Q9M1C7|AB9C_ARATH ABC transporter C family member 9 OS=Arabidopsis thaliana OX=3702 GN=ABCC9 PE=2 SV=2 && PF00005:ABC transporter|PF00664:ABC transporter transmembrane region	NAC	140	125	145	238	137	28	18	42	11	15	2.76114	2.67449	3.16989	4.59428	3.17325	0.562551	0.432255	1.07657	0.242961	0.502427
MS_gene54458	534.426	175.553	328.388	644.103	143.266	0	38.3966	28.0419	3.71746	11.2749	365.147	16.2862	4.49081	4.92881e-09	1.68956e-06	MS_gene54458	chr7.4	92417149	92417829	-	681	protein_coding	- && - && PF13855:Leucine rich repeat|PF08263:Leucine rich repeat N-terminal domain	MYB_related	644	195	357	793	147	0	38	26	4	8	71.4514	23.471	43.9046	86.115	19.1543	0	5.13353	3.74914	0.497015	1.50743
MS_gene65521	18.2568	260.178	89.2258	170.569	50.679	8.45367	6.06262	6.47121	13.0111	5.63745	117.782	7.92721	3.88201	5.12429e-09	1.74832e-06	MS_gene65521	chr6.4	6266778	6269446	-	1083	protein_coding	- && sp|Q9FMU6|MPCP3_ARATH Mitochondrial phosphate carrier protein 3, mitochondrial OS=Arabidopsis thaliana OX=3702 GN=MPT3 PE=1 SV=1 && PF00153:Mitochondrial carrier protein	ERF	22	289	97	210	52	10	6	6	14	4	1.53485	21.8732	7.50123	14.3398	4.2606	0.710701	0.509686	0.544036	1.09384	0.473942
MS_gene031304	47.3017	109.833	67.1493	37.3628	55.552	3.38147	9.09393	0	0	2.81873	63.4398	3.05882	4.37068	5.48232e-09	1.86173e-06	MS_gene031304	chr2.1	18638804	18644294	+	1224	protein_coding	- && sp|F6M8H4|SAST_SANAL Probable sesquiterpene synthase OS=Santalum album OX=35974 GN=SesquiTPS1 PE=3 SV=1 && PF03936:Terpene synthase family, metal binding domain|PF01397:Terpene synthase, N-terminal domain	bHLH	57	122	73	46	57	4	9	0	0	2	3.51857	8.16999	4.99494	2.77926	4.13227	0.251533	0.676458	0	0	0.209673
MS_gene36456	151.863	198.96	287.914	414.24	2390.69	57.4849	20.2087	1.07854	12.0817	35.2341	688.733	25.2176	4.77018	5.62597e-09	1.90163e-06	MS_gene36456	chr4.1	18704473	18707418	+	1212	protein_coding	- && - && PF07712:Stress up-regulated Nod 19	-	183	221	313	510	2453	68	20	1	13	25	11.4083	14.9463	21.6287	31.1186	179.593	4.31839	1.51812	0.0810219	0.907605	2.64686
MS_gene21349	385.052	323.197	426.812	541.761	78.9423	16.9073	30.3131	55.0053	7.43491	56.3745	351.153	33.207	3.41228	5.73828e-09	1.92531e-06	MS_gene21349	chr1.4	71311627	71312976	-	678	protein_coding	- && sp|Q03664|GSTX3_TOBAC Probable glutathione S-transferase OS=Nicotiana tabacum OX=4097 PE=2 SV=1 && PF02798:Glutathione S-transferase, N-terminal domain|PF13410:Glutathione S-transferase, C-terminal domain	ERF	464	359	464	667	81	20	30	51	8	40	51.7083	43.4018	57.3162	72.7526	10.6011	2.27047	4.07072	7.38662	0.998427	7.57049
MS_gene017134	1467.18	877.763	1289.63	1243.53	1129.56	28.7425	309.194	20.4922	98.5126	71.8775	1201.53	105.764	3.50563	5.74902e-09	1.92531e-06	MS_gene017134	chr5.3	73807162	73809703	+	1932	protein_coding	- && sp|Q9S728|PDF1_ARATH Protodermal factor 1 OS=Arabidopsis thaliana OX=3702 GN=PDF1 PE=2 SV=1 && -	-	1768	975	1402	1531	1159	34	306	19	106	51	69.1429	41.3657	60.7757	58.6031	53.2319	1.35453	14.5712	0.965721	4.64253	3.38732
MS_gene069486	34.8539	28.8086	33.1147	73.9134	76.0185	0	5.05218	0	0	0	49.3418	1.01044	5.5888	6.19894e-09	2.05703e-06	MS_gene069486	chr6.4	53320488	53321129	-	642	protein_coding	- && sp|Q9LMU2|KTI5_ARATH Kunitz trypsin inhibitor 5 OS=Arabidopsis thaliana OX=3702 GN=KTI5 PE=2 SV=1 && PF00197:Trypsin and protease inhibitor	-	42	32	36	91	78	0	5	0	0	0	4.94295	4.08562	4.69631	10.4824	10.7809	0	0.716497	0	0	0
MS_gene032636	24.0658	60.3181	61.6302	172.194	58.4758	5.0722	3.03131	7.54975	0	0	75.3368	3.13065	4.56073	6.2644e-09	2.0693e-06	MS_gene032636	chr6.3	912275	914724	-	945	protein_coding	- && sp|A5DK49|AIM32_PICGU Altered inheritance of mitochondria protein 32 OS=Meyerozyma guilliermondii (strain ATCC 6260 / CBS 566 / DSM 6381 / JCM 1539 / NBRC 10279 / NRRL Y-324) OX=294746 GN=AIM32 PE=3 SV=2 && PF06999:Sucrase/ferredoxin-like	NF-YB	29	67	67	212	60	6	3	7	0	0	2.31867	5.81147	5.93789	16.5904	5.63397	0.488692	0.292058	0.727397	0	0
MS_gene64052	75.5167	3.60108	29.4353	104.778	121.825	0.845367	0	0	0	2.81873	67.0312	0.732819	6.71839	6.51259e-09	2.14102e-06	MS_gene64052	chr1.3	356015	360818	-	1047	protein_coding	- && sp|Q94CH6|EXL3_ARATH GDSL esterase/lipase EXL3 OS=Arabidopsis thaliana OX=3702 GN=EXL3 PE=2 SV=1 && PF00657:GDSL-like Lipase/Acylhydrolase	HB-PHD	91	4	32	129	125	1	0	0	0	2	6.567	0.313153	2.55972	9.11162	10.594	0.0735138	0	0	0	0.245119
MS_gene72022	48.9614	296.189	280.555	276.16	140.342	26.2064	0	10.7854	1.85873	11.2749	208.442	10.0251	4.37187	6.54044e-09	2.14102e-06	MS_gene72022	chr3.4	95582054	95584172	-	1098	protein_coding	- && sp|O81862|CHIC_ARATH Class V chitinase OS=Arabidopsis thaliana OX=3702 GN=ChiC PE=1 SV=1 && PF00704:Glycosyl hydrolases family 18	ARR-B	59	329	305	340	144	31	0	10	2	8	4.05996	24.5605	23.2641	22.8997	11.6374	2.17308	0	0.89434	0.154129	0.934934
MS_gene20870	153.523	144.943	115.902	206.308	242.675	25.361	32.334	53.9268	47.3976	35.2341	172.67	38.8507	2.1532	6.99741e-09	2.28034e-06	MS_gene20870	chr1.3	61454866	61456411	-	912	protein_coding	- && sp|O22900|WRK23_ARATH WRKY transcription factor 23 OS=Arabidopsis thaliana OX=3702 GN=WRKY23 PE=2 SV=1 && PF03106:WRKY DNA -binding domain	WRKY	185	161	126	254	249	30	32	50	51	25	15.3267	14.4702	11.5708	20.5964	24.227	2.53187	3.22801	5.38369	4.73186	3.51754
MS_gene057458	125.308	19.8059	39.5537	35.7384	190.046	0	6.06262	0	3.71746	2.81873	82.0905	2.51976	5.03714	7.33088e-09	2.37835e-06	MS_gene057458	chr7.2	83799069	83799479	+	411	protein_coding	- && sp|P68429|H32_MEDSA Histone H3.2 OS=Medicago sativa OX=3879 GN=H3-1.1 PE=1 SV=2 && PF00125:Core histone H2A/H2B/H3/H4	bHLH	151	22	43	44	195	0	6	0	4	2	27.7592	4.38757	8.76225	7.91705	42.1006	0	1.34304	0	0.82352	0.624427
MS_gene060620	58.0898	14.4043	11.0382	10.5591	39.9585	0	0	0	0	0	26.81	0	7.13322	8.26531e-09	2.66958e-06	MS_gene060620	chr2.2	17162528	17164856	-	1185	protein_coding	- && sp|Q147F9|AATPC_ARATH AAA-ATPase At3g50940 OS=Arabidopsis thaliana OX=3702 GN=At3g50940 PE=2 SV=1 && PF00004:ATPase family associated with various cellular activities (AAA)|PF14363:Domain associated at C-terminal with AAA	WRKY	70	16	12	13	41	0	0	0	0	0	4.46326	1.10674	0.848109	0.811293	3.07016	0	0	0	0	0
MS_gene28357	19.0866	26.1078	15.6375	43.0485	24.3649	0	0	0	0	1.40936	25.6491	0.281873	6.49333	8.50468e-09	2.73474e-06	MS_gene28357	chr4.2	38858158	38861452	+	1872	protein_coding	- && sp|B8AVF0|BGL12_ORYSI Beta-glucosidase 12 OS=Oryza sativa subsp. indica OX=39946 GN=BGLU12 PE=3 SV=1 && PF00232:Glycosyl hydrolase family 1	TCP	23	29	17	53	25	0	0	0	0	1	0.928313	1.2698	0.760558	2.09374	1.18503	0	0	0	0	0.0685469
MS_gene003131	467.208	40.5121	164.654	142.953	190.046	7.6083	30.3131	6.47121	22.3047	4.22809	201.075	14.1851	3.81566	8.59714e-09	2.74712e-06	MS_gene003131	chr2.1	63485312	63485932	-	621	protein_coding	- && sp|Q39176|ERLI1_ARATH Lipid transfer protein EARLI 1 OS=Arabidopsis thaliana OX=3702 GN=EARLI1 PE=1 SV=1 && PF14547:Hydrophobic seed protein	Trihelix	563	45	179	176	195	9	30	6	24	3	68.4998	5.93969	24.1407	20.9591	27.8637	1.11549	4.44436	0.948778	3.27021	0.619902
MS_gene04770	16.5971	24.3073	43.2331	34.1139	5.84758	0	0	0	0	0	24.8198	0	7.02264	8.61878e-09	2.74712e-06	MS_gene04770	chr4.2	2078119	2083265	-	1512	protein_coding	- && sp|Q56YU0|AL2C4_ARATH Aldehyde dehydrogenase family 2 member C4 OS=Arabidopsis thaliana OX=3702 GN=ALDH2C4 PE=1 SV=2 && PF00171:Aldehyde dehydrogenase family	FAR1	20	27	47	42	6	0	0	0	0	0	0.999426	1.46371	2.60337	2.05423	0.352123	0	0	0	0	0
MS_gene84453	43.9823	51.3154	49.6721	121.835	66.2726	8.45367	3.03131	14.021	6.50555	4.22809	66.6155	7.24792	3.19122	9.08543e-09	2.88322e-06	MS_gene84453	chr7.4	49607634	49609611	-	1392	protein_coding	- && sp|Q06915|EA6_ARATH Probable glucan endo-1,3-beta-glucosidase A6 OS=Arabidopsis thaliana OX=3702 GN=A6 PE=2 SV=1 && PF07983:X8 domain|PF00332:Glycosyl hydrolases family 17	C2H2	53	57	54	150	68	10	3	13	7	3	2.87679	3.35644	3.24895	7.96901	4.33476	0.552938	0.198272	0.917084	0.425515	0.276551
MS_gene03130	632.349	357.407	2059.55	813.86	633.488	78.6191	157.628	156.388	178.438	111.34	899.331	136.482	2.71996	9.24874e-09	2.92228e-06	MS_gene03130	chr2.1	61235708	61238279	-	1062	protein_coding	- && sp|Q9LEH3|PER15_IPOBA Peroxidase 15 OS=Ipomoea batatas OX=4120 GN=pod PE=1 SV=1 && PF00141:Peroxidase	MYB_related	762	397	2239	1002	650	93	156	145	192	79	54.2129	30.6414	176.571	69.7743	54.3106	6.74022	13.5139	13.4075	15.2979	9.54544
MS_gene02907	43.9823	31.5094	21.1566	71.4767	57.5012	0	0	5.39268	0.929364	0	45.1253	1.26441	5.17438	1.00943e-08	3.17564e-06	MS_gene02907	chr2.4	62002683	62007347	-	4665	protein_coding	- && sp|Q8RW93|LBP65_ARATH Putative lipid-binding protein At4g00165 OS=Arabidopsis thaliana OX=3702 GN=At4g00165 PE=2 SV=1 && PF14547:Hydrophobic seed protein	Trihelix	53	35	23	88	59	0	0	5	1	0	0.858413	0.614978	0.412919	1.39503	1.12227	0	0	0.10525	0.0181386	0
MS_gene068295	30.7046	8.10243	23.9162	79.5991	7.79677	0	0	0	0	0	30.0238	0	7.29855	1.0211e-08	3.19851e-06	MS_gene068295	chr4.4	86672380	86672958	+	579	protein_coding	- && sp|Q9C523|DIR19_ARATH Dirigent protein 19 OS=Arabidopsis thaliana OX=3702 GN=DIR19 PE=2 SV=1 && PF03018:Dirigent-like protein	WRKY	37	9	26	98	8	0	0	0	0	0	4.82831	1.27411	3.76083	12.517	1.22605	0	0	0	0	0
MS_gene057730	321.154	144.943	290.674	152.7	222.208	25.361	39.407	30.199	67.8436	57.7839	226.336	44.1189	2.36282	1.03625e-08	3.23204e-06	MS_gene057730	chr4.4	36038547	36040286	+	1740	protein_coding	- && sp|Q9LD90|CBF5_ARATH H/ACA ribonucleoprotein complex subunit 4 OS=Arabidopsis thaliana OX=3702 GN=CBF5 PE=1 SV=1 && PF01509:TruB family pseudouridylate synthase (N terminal domain)|PF01472:PUA domain|PF16198:tRNA pseudouridylate synthase B C-terminal domain|PF08068:DKCLD (NUC011) domain	GeBP	387	161	316	188	228	30	39	28	73	41	16.8048	7.58438	15.2099	7.99026	11.6274	1.32705	2.06203	1.58021	3.55001	3.02363
MS_gene34413	97.9228	40.5121	48.7522	115.337	77.9677	7.6083	17.1774	6.47121	2.78809	8.45618	76.0985	8.50024	3.16775	1.04719e-08	3.2522e-06	MS_gene34413	chr1.2	76310661	76316347	+	2847	protein_coding	- && sp|C0LGW6|ERL1_ARATH LRR receptor-like serine/threonine-protein kinase ERL1 OS=Arabidopsis thaliana OX=3702 GN=ERL1 PE=1 SV=1 && PF08263:Leucine rich repeat N-terminal domain|PF12799:Leucine Rich repeats (2 copies)|PF00069:Protein kinase domain|PF13855:Leucine rich repeat	STAT	118	45	53	142	80	9	17	6	3	6	3.1316	1.29559	1.55911	3.68853	2.49343	0.243316	0.54934	0.206952	0.0891641	0.270432
MS_gene30551	68.8779	456.437	82.7868	571.002	719.252	29.5878	17.1774	24.8063	0	16.9124	379.671	17.6968	4.42266	1.09112e-08	3.3742e-06	MS_gene30551	chr4.2	40422027	40426005	-	804	protein_coding	- && sp|Q9ZW04|TRNH4_ARATH Tropinone reductase homolog At2g29170 OS=Arabidopsis thaliana OX=3702 GN=At2g29170 PE=3 SV=1 && PF13561:Enoyl-(Acyl carrier protein) reductase	bHLH	83	507	90	703	738	35	17	23	0	12	7.79999	51.6886	9.37509	64.6624	81.4509	3.35064	1.94524	2.80916	0	1.91522
MS_gene71449	482.975	164.749	355.983	470.284	270.938	76.083	113.169	57.1624	63.1967	52.1465	348.986	72.3515	2.26793	1.11316e-08	3.42779e-06	MS_gene71449	chr1.3	53895147	53897127	-	1152	protein_coding	- && sp|Q84WL6|WDL3_ARATH Protein WVD2-like 3 OS=Arabidopsis thaliana OX=3702 GN=WDL3 PE=1 SV=1 && PF06886:Targeting protein for Xklp2 (TPX2)	-	582	183	387	579	278	90	112	53	68	37	38.1718	13.0209	28.135	37.1688	21.4135	6.0132	8.94427	4.51781	4.99474	4.12138
MS_gene22374	4.97913	136.841	201.448	77.9746	8.77137	0.845367	0	1.07854	3.71746	0	86.0028	1.12827	6.18733	1.19123e-08	3.65271e-06	MS_gene22374	chr7.3	11123721	11124419	-	699	protein_coding	- && sp|Q9FSG7|TP1A_MALDO Thaumatin-like protein 1a OS=Malus domestica OX=3750 GN=TL1 PE=1 SV=1 && PF00314:Thaumatin family	MYB	6	152	219	96	9	1	0	1	4	0	0.648554	17.8242	26.2395	10.1566	1.14251	0.110113	0	0.140484	0.484216	0
MS_gene03774	151.033	225.968	175.692	381.751	240.725	11.8351	62.6471	4.31414	21.3754	22.5498	235.034	24.5443	3.25981	1.34516e-08	4.10737e-06	MS_gene03774	chr4.3	45664605	45667618	-	804	protein_coding	- && sp|Q8LJS2|HDT1_SOYBN Histone deacetylase HDT1 OS=Glycine max OX=3847 GN=HDT1 PE=2 SV=1 && PF17800:Nucleoplasmin-like domain	C2H2	182	251	191	470	247	14	62	4	23	16	17.1036	25.5894	19.896	43.2309	27.2607	1.34026	7.09439	0.48855	2.42063	2.55363
MS_gene068824	80.4959	46.814	64.3897	40.6118	69.1964	10.9898	4.04175	4.31414	0	7.04682	60.3016	5.2785	3.5137	1.4793e-08	4.48899e-06	MS_gene068824	37916	4415	6547	-	861	protein_coding	- && sp|Q96519|PER11_ARATH Peroxidase 11 OS=Arabidopsis thaliana OX=3702 GN=PER11 PE=1 SV=1 && PF00141:Peroxidase	TCP	97	52	70	50	71	13	4	4	0	5	8.51218	4.95044	6.80901	4.29457	7.3173	1.16213	0.427402	0.456207	0	0.745179
MS_gene056182	16.5971	41.4124	20.2368	29.2405	63.3488	0.845367	0	0	0	1.40936	34.1671	0.450946	6.32744	1.48249e-08	4.48899e-06	MS_gene056182	chr8.1	65741965	65744370	+	1293	protein_coding	- && sp|Q94BV5|GSXL4_ARATH Flavin-containing monooxygenase FMO GS-OX-like 4 OS=Arabidopsis thaliana OX=3702 GN=At1g62600 PE=2 SV=1 && PF00743:Flavin-binding monooxygenase-like	-	20	46	22	36	65	1	0	0	0	1	1.1687	2.9161	1.42499	2.059	4.46077	0.0595274	0	0	0	0.0992419
MS_gene072702	227.38	29.7089	52.4316	3.24894	87.7137	0	3.03131	0	0	0	80.0967	0.606262	7.01333	1.60209e-08	4.79792e-06	MS_gene072702	chr7.3	5482437	5488211	+	2163	protein_coding	- && sp|Q2QNM1|MCM7_ORYSJ DNA replication licensing factor MCM7 OS=Oryza sativa subsp. japonica OX=39947 GN=MCM7 PE=2 SV=1 && PF17207:MCM OB domain|PF14551:MCM N-terminal domain|PF17855:MCM AAA-lid domain|PF00493:MCM P-loop domain	NAC	274	33	57	4	90	0	3	0	0	0	9.5712	1.25055	2.20703	0.136759	3.69217	0	0.127598	0	0	0
MS_gene05726	508.701	95.4286	255.719	73.1012	387.89	39.7322	38.3966	16.178	7.43491	21.1405	264.168	24.5764	3.42286	1.60211e-08	4.79792e-06	MS_gene05726	chr3.1	48506655	48511230	-	1701	protein_coding	- && sp|P19251|ASNS1_PEA Asparagine synthetase, nodule [glutamine-hydrolyzing] OS=Pisum sativum OX=3888 GN=AS1 PE=2 SV=3 && PF13537:Glutamine amidotransferase domain|PF00733:Asparagine synthase	G2-like	613	106	278	90	398	47	38	15	8	15	27.2288	5.10793	13.6877	3.91283	20.7622	2.12671	2.05522	0.865948	0.397962	1.13157
MS_gene053606	53.9405	90.027	424.052	1379.99	653.954	28.7425	28.2922	22.6492	62.2674	25.3685	520.393	33.464	3.95665	1.60433e-08	4.79792e-06	MS_gene053606	chr4.3	21135523	21135999	+	477	protein_coding	- && sp|P27880|HSP12_MEDSA 18.2 kDa class I heat shock protein OS=Medicago sativa OX=3879 GN=HSP18.2 PE=2 SV=1 && PF00011:Hsp20/alpha crystallin family	MYB_related	65	100	461	1699	671	34	28	21	67	18	10.296	17.184	80.9416	263.407	124.824	5.48626	5.40032	4.32321	11.8854	4.84225
MS_gene70491	2260.52	772.432	1123.14	1145.25	1025.28	151.321	378.914	175.801	46.4682	143.755	1265.32	179.252	2.81953	1.62273e-08	4.83306e-06	MS_gene70491	chr3.1	66893196	66894341	-	1146	protein_coding	- && sp|Q00451|PRF1_SOLLC 36.4 kDa proline-rich protein OS=Solanum lycopersicum OX=4081 GN=TPRP-F1 PE=2 SV=1 && PF14547:Hydrophobic seed protein	Trihelix	2724	858	1221	1410	1052	179	375	163	50	102	179.595	61.3686	89.2319	90.9886	81.4567	12.0222	30.1041	13.9672	3.69183	11.4211
MS_gene91648	19.9165	148.545	128.779	327.331	50.679	5.91757	0	7.54975	11.1524	9.86555	135.05	6.89705	4.29947	1.75051e-08	5.17126e-06	MS_gene91648	chr7.4	85778644	85781938	+	1299	protein_coding	- && sp|Q9SGA8|U83A1_ARATH UDP-glycosyltransferase 83A1 OS=Arabidopsis thaliana OX=3702 GN=UGT83A1 PE=2 SV=1 && PF00201:UDP-glucoronosyl and UDP-glucosyl transferase	GRAS	24	165	140	403	52	7	0	7	12	7	1.39596	10.4116	9.02626	22.9429	3.55214	0.414767	0	0.529168	0.781679	0.691484
MS_gene03625	62.2391	90.9273	77.2677	77.9746	101.358	0.845367	15.1566	15.0995	11.1524	7.04682	81.9533	9.86012	3.06053	2.00995e-08	5.8917e-06	MS_gene03625	chr3.4	33853835	33862832	+	2820	protein_coding	- && sp|Q9STT5|AB7A_ARATH ABC transporter A family member 7 OS=Arabidopsis thaliana OX=3702 GN=ABCA7 PE=3 SV=2 && PF00005:ABC transporter|PF12698:ABC-2 family transporter protein	HSF	75	101	84	96	104	1	15	14	12	5	2.00948	2.93573	2.4947	2.51753	3.2725	0.027294	0.489352	0.48751	0.360071	0.227517
MS_gene50948	341.9	280.884	487.522	293.217	370.347	13.5259	79.8245	3.23561	3.71746	25.3685	354.774	25.1344	3.82095	2.0106e-08	5.8917e-06	MS_gene50948	chr3.3	13601271	13601654	+	384	protein_coding	- && sp|Q9SS03|DIR21_ARATH Dirigent protein 21 OS=Arabidopsis thaliana OX=3702 GN=DIR21 PE=3 SV=1 && PF03018:Dirigent-like protein	NAC	412	312	530	361	380	16	79	3	4	18	81.0659	66.5988	115.594	69.523	87.8108	3.20704	18.9267	0.767176	0.881424	6.01499
MS_gene041242	1157.65	147.644	168.333	248.544	334.287	28.7425	45.4697	26.9634	46.4682	70.4682	411.291	43.6224	3.24153	2.06789e-08	6.02175e-06	MS_gene041242	chr7.2	66093343	66094377	+	1035	protein_coding	- && sp|Q9M5J9|PGIP1_ARATH Polygalacturonase inhibitor 1 OS=Arabidopsis thaliana OX=3702 GN=PGIP1 PE=1 SV=1 && PF08263:Leucine rich repeat N-terminal domain	MYB_related	1395	164	183	306	343	34	45	25	50	50	101.837	12.9881	14.8081	21.8642	29.4069	2.52845	3.99992	2.37195	4.08776	6.19902
MS_gene64650	537.746	296.189	189.49	340.327	453.187	50.722	88.9184	76.576	72.4904	121.205	363.388	81.9824	2.15317	2.07961e-08	6.02175e-06	MS_gene64650	chr4.4	43367599	43367910	-	312	protein_coding	- && sp|P62785|H41_WHEAT Histone H4 variant TH011 OS=Triticum aestivum OX=4565 PE=3 SV=2 && PF15511:Centromere kinetochore component CENP-T histone fold	CO-like	648	329	206	419	465	60	88	71	78	86	156.925	86.434	55.297	99.3143	132.249	14.8017	25.9482	22.3465	21.1542	35.3702
MS_gene034076	58.0898	287.186	263.998	1179.37	186.148	22.8249	2.02087	19.4136	7.43491	49.3277	394.958	20.2044	4.30077	2.08279e-08	6.02175e-06	MS_gene034076	chr4.4	88969442	88970998	+	690	protein_coding	- && sp|Q9SSQ8|HS26M_ARATH 26.5 kDa heat shock protein, mitochondrial OS=Arabidopsis thaliana OX=3702 GN=HSP26.5 PE=2 SV=1 && PF00011:Hsp20/alpha crystallin family	MYB	70	319	287	1452	191	27	2	18	8	35	7.66516	37.8953	34.8355	155.622	24.5629	3.01183	0.266662	2.5617	0.981063	6.50897
MS_gene051399	2769.22	23679.8	11487.1	32811.1	6706.2	1507.29	1916.8	2547.5	1949.81	1282.52	15490.7	1840.78	3.07298	2.08812e-08	6.02175e-06	MS_gene051399	chr1.1	47136190	47137347	-	762	protein_coding	- && sp|Q9FSG7|TP1A_MALDO Thaumatin-like protein 1a OS=Malus domestica OX=3750 GN=TL1 PE=1 SV=1 && PF00314:Thaumatin family	MYB	3337	26303	12488	40396	6881	1783	1897	2362	2098	910	330.882	2829.39	1372.55	3920.45	801.294	180.099	229.03	304.39	232.974	153.243
MS_gene044804	15.7672	92.7278	46.9125	40.6118	13.6444	0	0	0	0	2.81873	41.9327	0.563745	6.62391	2.12761e-08	6.11136e-06	MS_gene044804	chr7.2	72093843	72096213	+	1431	protein_coding	- && sp|P93149|C93B1_GLYEC Licodione synthase OS=Glycyrrhiza echinata OX=46348 GN=CYP93B1 PE=1 SV=2 && PF00067:Cytochrome P450	bHLH	19	103	51	50	14	0	0	0	0	2	1.0032	5.89985	2.98483	2.58394	0.868128	0	0	0	0	0.179343
MS_gene056100	24.0658	94.5283	78.1875	60.9177	27.2887	0	0	0	0	7.04682	56.9976	1.40936	5.59277	2.20935e-08	6.24919e-06	MS_gene056100	chr7.3	55795996	55797414	+	1419	protein_coding	- && sp|Q9AR73|HQGT_RAUSE Hydroquinone glucosyltransferase OS=Rauvolfia serpentina OX=4060 GN=AS PE=1 SV=1 && PF00201:UDP-glucoronosyl and UDP-glucosyl transferase	bHLH	29	105	85	75	28	0	0	0	0	5	1.54414	6.06527	5.01679	3.90869	1.75094	0	0	0	0	0.452149
MS_gene53669	48.1315	214.264	281.475	406.118	288.481	44.8044	46.4801	29.1205	26.0222	26.7779	247.694	34.641	2.83464	2.20999e-08	6.24919e-06	MS_gene53669	chr1.1	30217977	30221027	+	3051	protein_coding	- && sp|Q6JN46|EIX2_SOLLC Receptor-like protein EIX2 OS=Solanum lycopersicum OX=4081 GN=EIX2 PE=1 SV=2 && PF08263:Leucine rich repeat N-terminal domain|PF13855:Leucine rich repeat	M-type_MADS	58	238	306	500	296	53	46	27	28	19	1.43634	6.39408	8.39979	12.1194	8.60885	1.33706	1.38706	0.869014	0.776555	0.799107
MS_gene47126	639.818	635.591	1122.22	607.552	1451.17	256.146	258.672	212.472	171.932	112.749	891.271	202.394	2.13688	2.23332e-08	6.2907e-06	MS_gene47126	chr6.3	16603233	16604138	+	906	protein_coding	- && sp|P51614|CHIT3_VITVI Acidic endochitinase OS=Vitis vinifera OX=29760 GN=CHIT3 PE=2 SV=1 && PF00704:Glycosyl hydrolases family 18	C2H2	771	706	1220	748	1489	303	256	197	185	80	64.2981	63.8734	112.777	61.0557	145.835	25.7413	25.9951	21.3522	17.2782	11.3307
MS_gene016301	385.052	337.601	461.766	315.96	558.444	65.9386	143.482	124.032	116.17	132.48	411.765	116.421	1.82465	2.26803e-08	6.36381e-06	MS_gene016301	chr8.2	56045256	56048397	+	585	protein_coding	- && sp|P46287|RL11_MEDSA 60S ribosomal protein L11 OS=Medicago sativa OX=3879 GN=RPL11 PE=2 SV=1 && PF00281:Ribosomal protein L5|PF00673:ribosomal L5P family C-terminus	-	464	375	502	389	573	78	142	115	125	94	59.9286	52.5435	71.8682	49.1752	86.9149	10.2625	22.3312	19.304	18.0805	20.6189
MS_gene37141	37.3434	23.407	9.19853	35.7384	7.79677	0	0	0	0	0	22.6968	0	6.89523	2.27975e-08	6.37208e-06	MS_gene37141	chr6.2	11772725	11775986	-	3057	protein_coding	- && sp|Q9LIK7|ACA13_ARATH Putative calcium-transporting ATPase 13, plasma membrane-type OS=Arabidopsis thaliana OX=3702 GN=ACA13 PE=3 SV=1 && PF00690:Cation transporter/ATPase, N-terminus|PF00689:Cation transporting ATPase, C-terminus|PF00122:E1-E2 ATPase|PF00702:haloacid dehalogenase-like hydrolase	Trihelix	45	26	10	44	8	0	0	0	0	0	1.11222	0.697142	0.273964	1.06441	0.232215	0	0	0	0	0
MS_gene04492	183.398	826.448	71.7486	52.7953	65.298	9.29903	16.167	6.47121	0	0	239.937	6.38745	5.21639	2.31065e-08	6.43371e-06	MS_gene04492	chr3.4	58673775	58674614	+	840	protein_coding	- && sp|Q01807|LEC2_MEDTR Truncated lectin 2 OS=Medicago truncatula OX=3880 GN=LEC2 PE=3 SV=1 && PF00139:Legume lectin domain	TALE	221	918	78	65	67	11	16	6	0	0	19.8786	89.5791	7.77686	5.72251	7.07768	1.00793	1.75235	0.701418	0	0
MS_gene99254	42.3226	8.10243	43.2331	40.6118	46.7806	0	2.02087	0	0	0	36.2101	0.404175	6.41223	2.38542e-08	6.5664e-06	MS_gene99254	chr3.4	71612291	71615003	-	1332	protein_coding	- && - && PF02537:CrcB-like protein, Camphor Resistance (CrcB)	-	51	9	47	50	48	0	2	0	0	0	2.89293	0.553836	2.95517	2.77599	3.19766	0	0.138136	0	0	0
MS_gene025211	408.288	77.4232	119.581	31.6772	125.723	5.0722	20.2087	0	7.43491	4.22809	152.539	7.38879	4.35933	2.41554e-08	6.62423e-06	MS_gene025211	chr2.2	46223139	46223741	+	603	protein_coding	- && sp|Q9ZRA4|AB19A_PRUPE Auxin-binding protein ABP19a OS=Prunus persica OX=3760 GN=ABP19A PE=3 SV=1 && PF00190:Cupin	bZIP	492	86	130	39	129	6	20	0	8	3	61.6482	11.6903	18.0557	4.78299	18.9831	0.76586	3.05135	0	1.12261	0.638407
MS_gene58527	27.3852	58.5175	66.2294	153.513	36.0601	2.5361	6.06262	7.54975	5.57618	9.86555	68.341	6.31804	3.4653	2.44686e-08	6.6849e-06	MS_gene58527	chr5.3	25821279	25831018	+	1479	protein_coding	- && - && PF04601:Domain of unknown function (DUF569)	M-type_MADS	33	65	72	189	37	3	6	7	6	7	1.68585	3.60237	4.07712	9.45031	2.21988	0.156124	0.373218	0.464767	0.343273	0.607328
MS_gene054384	274.682	402.421	300.792	401.244	500.943	64.2479	79.8245	93.8326	31.5984	132.48	376.016	80.3967	2.2318	2.49331e-08	6.76096e-06	MS_gene054384	chr7.4	4608871	4611801	+	1656	protein_coding	- && sp|Q9FKL6|CB60B_ARATH Calmodulin-binding protein 60 B OS=Arabidopsis thaliana OX=3702 GN=CBP60B PE=2 SV=1 && PF07887:Calmodulin binding protein-like	WRKY	331	447	327	494	514	76	79	87	34	94	15.1022	22.1254	16.5377	22.0607	27.5422	3.53239	4.38881	5.15898	1.7373	7.28385
MS_gene003130	153.523	36.9111	33.1147	26.8038	38.9839	0	1.01044	1.07854	0	7.04682	57.8673	1.82716	5.15872	2.51324e-08	6.78967e-06	MS_gene003130	chr2.1	63514054	63514665	-	612	protein_coding	- && sp|Q39176|ERLI1_ARATH Lipid transfer protein EARLI 1 OS=Arabidopsis thaliana OX=3702 GN=EARLI1 PE=1 SV=1 && PF14547:Hydrophobic seed protein	Trihelix	185	41	36	33	40	0	1	1	0	5	22.8398	5.49131	4.92652	3.98763	5.79968	0	0.150324	0.160455	0	1.04836
MS_gene56007	98.7527	223.267	101.184	314.335	556.495	27.8971	15.1566	40.9844	43.6801	8.45618	258.807	27.2349	3.24094	2.5364e-08	6.82686e-06	MS_gene56007	chr2.3	56361134	56362840	+	1023	protein_coding	- && sp|Q03467|E13B_PEA Glucan endo-1,3-beta-glucosidase OS=Pisum sativum OX=3888 PE=2 SV=1 && PF00332:Glycosyl hydrolases family 17	LBD	119	248	110	387	571	33	15	38	47	6	8.78908	19.871	9.00546	27.9761	49.5286	2.48287	1.34895	3.64765	3.88757	0.752609
MS_gene46053	87.9645	177.353	87.3861	80.4113	76.0185	15.2166	8.08349	31.2775	11.1524	14.0936	101.827	15.9647	2.67633	2.57638e-08	6.90888e-06	MS_gene46053	chr7.2	42881057	42882724	+	639	protein_coding	- && sp|P32110|GSTX6_SOYBN Probable glutathione S-transferase OS=Glycine max OX=3847 GN=HSP26-A PE=2 SV=1 && PF00043:Glutathione S-transferase, C-terminal domain|PF02798:Glutathione S-transferase, N-terminal domain	-	106	197	95	99	78	18	8	29	12	10	12.5336	25.2702	12.4512	11.4574	10.8315	2.16814	1.15178	4.45658	1.58905	2.00813
MS_gene73044	147.714	9.0027	85.5464	136.456	71.1456	0	4.04175	9.70682	2.78809	5.63745	89.9729	4.43482	4.37348	2.60264e-08	6.95364e-06	MS_gene73044	chr3.2	11622446	11622772	+	327	protein_coding	- && sp|F4J4N3|DIR17_ARATH Dirigent protein 17 OS=Arabidopsis thaliana OX=3702 GN=DIR17 PE=2 SV=1 && PF03018:Dirigent-like protein	WRKY	178	10	93	168	73	0	4	9	3	4	41.1287	2.50666	23.819	37.9939	19.8094	0	1.12536	2.70271	0.7763	1.56966
MS_gene047757	18.2568	8.10243	44.153	8.93459	37.0347	0	0	0	0	0	23.2963	0	6.92866	2.67001e-08	7.09466e-06	MS_gene047757	chr5.1	11428756	11430395	+	633	protein_coding	- && sp|O23208|ATB40_ARATH Homeobox-leucine zipper protein ATHB-40 OS=Arabidopsis thaliana OX=3702 GN=ATHB-40 PE=2 SV=3 && PF00046:Homeodomain	HD-ZIP	22	9	48	11	38	0	0	0	0	0	2.62598	1.16542	6.35077	1.28511	5.32691	0	0	0	0	0
MS_gene59430	3.31942	31.5094	31.275	30.865	20.4665	0	0	0	0	0	23.4871	0	6.94185	2.67962e-08	7.09466e-06	MS_gene59430	chr5.4	13043814	13045678	+	561	protein_coding	- && sp|Q003J2|TM6_VITVI Agamous-like MADS-box protein TM6 OS=Vitis vinifera OX=29760 GN=TM6 PE=2 SV=1 && PF01486:K-box region	MIKC_MADS	4	35	34	38	21	0	0	0	0	0	0.538728	5.11385	5.07581	5.00926	3.32163	0	0	0	0	0
MS_gene052898	4.97913	27.0081	14.7177	47.9219	69.1964	0	0	0	0.929364	0	32.7646	0.185873	6.8445	2.68471e-08	7.09466e-06	MS_gene052898	chr3.1	71793064	71795505	-	1182	protein_coding	- && sp|A5AEM3|THS4_VITVI Stilbene synthase 4 OS=Vitis vinifera OX=29760 GN=GSVIVT00005194001 PE=3 SV=1 && PF02797:Chalcone and stilbene synthases, C-terminal domain|PF00195:Chalcone and stilbene synthases, N-terminal domain	B3	6	30	16	59	71	0	0	0	1	0	0.383536	2.0804	1.13368	3.69137	5.33011	0	0	0	0.0715878	0
MS_gene24527	33.1942	0.90027	42.3132	59.2932	21.4411	0	0	0	0	0	31.4284	0	7.36327	2.88576e-08	7.59833e-06	MS_gene24527	chr1.2	5664737	5674997	-	717	protein_coding	- && sp|O04135|KNAP2_MALDO Homeobox protein knotted-1-like 2 OS=Malus domestica OX=3750 PE=2 SV=1 && PF03791:KNOX2 domain|PF03789:ELK domain|PF05920:Homeobox KN domain	TALE	40	1	46	73	22	0	0	0	0	0	4.21515	0.11432	5.37313	7.52933	2.72269	0	0	0	0	0
MS_gene047549	12.4478	29.7089	11.0382	17.0569	24.3649	0	0	0	0	0	18.9234	0	6.62962	2.94223e-08	7.66371e-06	MS_gene047549	chr2.1	71613001	71619295	+	1101	protein_coding	- && sp|Q06215|PPO_VICFA Polyphenol oxidase A1, chloroplastic OS=Vicia faba OX=3906 PE=1 SV=1 && PF00264:Common central domain of tyrosinase|PF12143:Protein of unknown function (DUF_B2219)	bZIP	15	33	12	21	25	0	0	0	0	0	1.02938	2.4568	0.912815	1.41054	2.01488	0	0	0	0	0
MS_gene59001	10.7881	4.50135	29.4353	44.673	32.1617	0	0	0	0	0	24.3119	0	6.99214	2.97599e-08	7.72396e-06	MS_gene59001	chr5.3	36892475	36895441	+	1077	protein_coding	- && sp|D4N502|DIOX3_PAPSO Codeine O-demethylase OS=Papaver somniferum OX=3469 GN=CODM PE=1 SV=1 && PF14226:non-haem dioxygenase in morphine synthesis N-terminal|PF03171:2OG-Fe(II) oxygenase superfamily	STAT	13	5	32	55	33	0	0	0	0	0	0.912011	0.380538	2.48842	3.77659	2.7189	0	0	0	0	0
MS_gene96836	24.0658	14.4043	12.8779	21.9304	15.5935	0	0	0	0	0	17.7744	0	6.54159	3.05567e-08	7.90255e-06	MS_gene96836	chr7.3	42571414	42575837	-	2043	protein_coding	- && sp|Q9XED8|ARFI_ARATH Auxin response factor 9 OS=Arabidopsis thaliana OX=3702 GN=ARF9 PE=1 SV=1 && PF06507:Auxin response factor|PF02309:AUX/IAA family|PF02362:B3 DNA binding domain	ARF	29	16	14	27	16	0	0	0	0	0	1.07251	0.641941	0.573916	0.977345	0.69494	0	0	0	0	0
MS_gene064122	76.3466	60.3181	76.3478	37.3628	62.3742	15.2166	6.06262	11.8639	3.71746	4.22809	62.5499	8.21773	2.90556	3.12746e-08	8.05952e-06	MS_gene064122	chr4.3	75500819	75504128	-	1854	protein_coding	- && sp|O64884|OFT20_ARATH O-fucosyltransferase 20 OS=Arabidopsis thaliana OX=3702 GN=OFUT20 PE=1 SV=1 && PF10250:GDP-fucose protein O-fucosyltransferase	MYB_related	92	67	83	46	64	18	6	11	4	3	3.7493	2.96216	3.74936	1.83485	3.06313	0.747272	0.297729	0.582623	0.18256	0.207637
MS_gene23012	92.9437	31.5094	75.428	7.31012	55.552	0	0	0	3.71746	0	52.5486	0.743491	6.0483	3.13979e-08	8.06271e-06	MS_gene23012	chr7.2	6788325	6790109	-	573	protein_coding	- && sp|A7PTY8|CSPL8_VITVI CASP-like protein 1E1 OS=Vitis vinifera OX=29760 GN=VIT_07s0104g01350 PE=2 SV=1 && PF04535:Domain of unknown function (DUF588)	LSD	112	35	82	9	57	0	0	0	4	0	14.7685	5.00676	11.9853	1.16156	8.82705	0	0	0	0.590693	0
MS_gene93357	23.2359	14.4043	22.0765	18.6814	29.2379	0	1.01044	0	0	0	21.5272	0.202087	6.23868	3.25655e-08	8.3331e-06	MS_gene93357	chr3.2	26823520	26827030	-	1032	protein_coding	- && sp|Q9CA68|GDL31_ARATH GDSL esterase/lipase At1g74460 OS=Arabidopsis thaliana OX=3702 GN=At1g74460 PE=2 SV=1 && PF00657:GDSL-like Lipase/Acylhydrolase	M-type_MADS	28	16	24	23	30	0	1	0	0	0	2.04998	1.27082	1.94769	1.64816	2.57951	0	0.0891456	0	0	0
MS_gene027548	17.4269	18.0054	13.7978	14.6202	22.4157	0	0	0	0	0	17.2532	0	6.49651	3.33587e-08	8.49475e-06	MS_gene027548	chr5.1	26213600	26215174	-	1248	protein_coding	- && sp|O48676|U74B1_ARATH UDP-glycosyltransferase 74B1 OS=Arabidopsis thaliana OX=3702 GN=UGT74B1 PE=1 SV=1 && PF00201:UDP-glucoronosyl and UDP-glucosyl transferase	HB-other	21	20	15	18	23	0	0	0	0	0	1.27138	1.31359	1.00662	1.06662	1.63534	0	0	0	0	0
MS_gene58301	0	70.2211	26.6757	54.4198	53.6028	0	0	0	0	0	40.9839	0	7.74515	3.3431e-08	8.49475e-06	MS_gene58301	chr8.2	65517439	65518002	+	564	protein_coding	- && - && PF00168:C2 domain	-	0	78	29	67	55	0	0	0	0	0	0	11.336	4.30634	8.78513	8.65325	0	0	0	0	0
MS_gene054434	29.0449	31.5094	16.5574	30.0527	47.7552	1.69073	0	3.23561	0.929364	0	30.9839	1.17114	4.67455	3.48464e-08	8.82356e-06	MS_gene054434	chr7.4	4115749	4117600	-	915	protein_coding	- && sp|I6YGS0|EPHA_MYCTU Epoxide hydrolase A OS=Mycobacterium tuberculosis (strain ATCC 25618 / H37Rv) OX=83332 GN=ephA PE=1 SV=1 && PF00561:alpha/beta hydrolase fold	FAR1	35	35	18	37	49	2	0	3	1	0	2.89014	3.13538	1.64756	2.99043	4.75193	0.168238	0	0.321962	0.0924773	0
MS_gene28581	122.818	102.631	54.2713	44.673	82.8407	12.6805	1.01044	0	0	4.22809	81.4468	3.58381	4.47545	3.51406e-08	8.86715e-06	MS_gene28581	chr8.4	27010454	27014034	+	2439	protein_coding	- && sp|Q9FKZ0|DRL43_ARATH Probable disease resistance protein At5g66910 OS=Arabidopsis thaliana OX=3702 GN=At5g66910 PE=2 SV=1 && PF00931:NB-ARC domain	C3H	148	114	59	55	85	15	1	0	0	3	4.58482	3.83121	2.02595	1.66764	3.09245	0.473364	0.0377197	0	0	0.157835
MS_gene019284	4.14927	54.0162	3.67941	61.7299	34.1109	0	0	0	0	0	31.5371	0	7.36772	3.5383e-08	8.89742e-06	MS_gene019284	chr5.4	4892893	4893603	-	711	protein_coding	- && sp|P50700|OSL3_ARATH Osmotin-like protein OSM34 OS=Arabidopsis thaliana OX=3702 GN=OSM34 PE=2 SV=2 && PF00314:Thaumatin family	ARF	5	60	4	76	35	0	0	0	0	0	0.53134	6.91711	0.471172	7.9049	4.36811	0	0	0	0	0
MS_gene010627	51.451	70.2211	43.2331	38.1751	67.2472	9.29903	3.03131	7.54975	12.0817	8.45618	54.0655	8.0836	2.7349	3.60451e-08	9.03265e-06	MS_gene010627	chr5.1	13286701	13287201	-	501	protein_coding	- && sp|Q9FYB5|DNJ11_ARATH Chaperone protein dnaJ 11, chloroplastic OS=Arabidopsis thaliana OX=3702 GN=ATJ11 PE=1 SV=2 && PF00226:DnaJ domain	bHLH	62	78	47	47	69	11	3	7	13	6	9.35031	12.7615	7.85686	6.93765	12.221	1.68994	0.550888	1.37204	2.19564	1.53676
MS_gene048332	62.2391	77.4232	71.7486	246.92	99.4089	0	11.1148	10.7854	7.43491	15.503	111.548	8.96761	3.66403	3.66198e-08	9.14513e-06	MS_gene048332	chr8.4	34565765	34566166	-	402	protein_coding	- && - && -	-	75	86	78	304	102	0	11	10	8	11	14.0964	17.5354	16.2502	55.9242	22.5149	0	2.51737	2.44275	1.68391	3.51124
MS_gene072299	151.863	146.744	127.86	192.5	174.453	21.9795	33.3444	56.0839	46.4682	47.9184	158.684	41.1589	1.95388	3.68209e-08	9.16386e-06	MS_gene072299	chr8.3	75797546	75802212	-	3018	protein_coding	- && sp|Q38931|FKB62_ARATH Peptidyl-prolyl cis-trans isomerase FKBP62 OS=Arabidopsis thaliana OX=3702 GN=FKBP62 PE=1 SV=2 && PF00254:FKBP-type peptidyl-prolyl cis-trans isomerase|PF13020:Domain of unknown function (DUF3883)	MYB_related	183	163	139	237	179	26	33	52	50	34	4.58146	4.42702	3.85731	5.8074	5.26295	0.663086	1.00595	1.69196	1.40187	1.44562
MS_gene55469	115.35	613.084	174.772	311.086	399.585	40.5776	53.5531	83.0472	38.1039	28.1873	322.775	48.6938	2.72717	3.71006e-08	9.20195e-06	MS_gene55469	chr6.2	16439901	16445476	-	1368	protein_coding	- && sp|Q9FKS8|LHT1_ARATH Lysine histidine transporter 1 OS=Arabidopsis thaliana OX=3702 GN=LHT1 PE=1 SV=1 && PF01490:Transmembrane amino acid transporter protein	MYB	139	681	190	383	410	48	53	77	41	20	7.67717	40.8041	11.6321	20.7045	26.5946	2.70067	3.56426	5.52726	2.53603	1.87602
MS_gene055964	92.1138	330.399	275.036	281.846	38.9839	0	6.06262	11.8639	26.0222	1.40936	203.676	9.07161	4.47825	3.7815e-08	9.34726e-06	MS_gene055964	chr7.4	15275207	15275797	+	591	protein_coding	- && sp|A0A1V1FH01|DIR_GLYEC Pterocarpan synthase 1 OS=Glycyrrhiza echinata OX=46348 GN=PTS1 PE=1 SV=1 && PF03018:Dirigent-like protein	NAC	111	367	299	347	40	0	6	11	28	1	14.1908	50.9005	42.3714	43.4205	6.00576	0	0.933992	1.82772	4.00891	0.217123
MS_gene014209	23.2359	29.7089	37.714	34.9261	22.4157	0	0	2.15707	0	1.40936	29.6001	0.713287	5.55085	3.82662e-08	9.42671e-06	MS_gene014209	chr3.4	100056712	100059576	-	1230	protein_coding	- && - && PF09329:Primase zinc finger	-	28	33	41	43	23	0	0	2	0	1	1.71999	2.19914	2.79169	2.58533	1.65927	0	0	0.159672	0	0.104325
MS_gene063328	48.1315	23.407	56.111	43.0485	75.044	0	7.07306	0	0	1.40936	49.1484	1.69648	4.87617	4.18296e-08	1.02697e-05	MS_gene063328	chr6.1	78384071	78387143	+	1524	protein_coding	- && sp|Q9FJU9|E1313_ARATH Glucan endo-1,3-beta-glucosidase 13 OS=Arabidopsis thaliana OX=3702 GN=At5g56590 PE=2 SV=1 && PF07983:X8 domain|PF00332:Glycosyl hydrolases family 17	ERF	58	26	61	53	77	0	7	0	0	1	2.87551	1.3984	3.35223	2.57184	4.48333	0	0.422564	0	0	0.0841993
MS_gene04748	381.733	355.607	569.389	222.553	678.319	0	54.5636	8.62829	20.446	0	441.52	16.7276	4.71699	4.37307e-08	1.0608e-05	MS_gene04748	chr4.2	2287989	2288399	+	411	protein_coding	- && sp|P68429|H32_MEDSA Histone H3.2 OS=Medicago sativa OX=3879 GN=H3-1.1 PE=1 SV=2 && PF00125:Core histone H2A/H2B/H3/H4	bHLH	460	395	619	274	696	0	54	8	22	0	84.5645	78.7768	126.136	49.3016	150.267	0	12.0874	1.91141	4.52936	0
MS_gene07085	40.6629	219.666	396.457	565.316	163.732	17.7527	54.5636	21.5707	26.9515	21.1405	277.167	28.3958	3.28604	4.50767e-08	1.08831e-05	MS_gene07085	chr7.2	6234285	6236024	+	1020	protein_coding	- && sp|O22893|GOLS1_ARATH Galactinol synthase 1 OS=Arabidopsis thaliana OX=3702 GN=GOLS1 PE=1 SV=1 && PF01501:Glycosyl transferase family 8	-	49	244	431	696	168	21	54	20	29	15	3.62968	19.608	35.3888	50.4617	14.6152	1.58466	4.8705	1.92546	2.40577	1.88706
MS_gene37191	12.4478	35.1105	46.9125	47.1097	27.2887	2.5361	0	0	1.85873	0	33.7738	0.878966	5.11172	4.52794e-08	1.08946e-05	MS_gene37191	chr6.2	10819391	10824262	+	756	protein_coding	- && sp|Q8LLR2|MADS2_VITVI Agamous-like MADS-box protein MADS2 OS=Vitis vinifera OX=29760 GN=MADS2 PE=2 SV=2 && PF00319:SRF-type transcription factor (DNA-binding and dimerisation domain)|PF01486:K-box region	MIKC_MADS	15	39	51	58	28	3	0	0	2	0	1.49914	4.2285	5.64986	5.6736	3.28649	0.305432	0	0	0.223854	0
MS_gene42365	73.0272	77.4232	60.7103	34.9261	44.8315	0.845367	0	0	9.29364	0	58.1837	2.0278	4.77132	4.54241e-08	1.08946e-05	MS_gene42365	chr3.1	89135461	89137125	-	1665	protein_coding	- && sp|K4BV52|AOS1_SOLLC Allene oxide synthase 1, chloroplastic OS=Solanum lycopersicum OX=4081 GN=AOS1 PE=2 SV=1 && PF00067:Cytochrome P450	C3H	88	86	66	43	46	1	0	0	10	0	3.99338	4.23377	3.31985	1.90988	2.45154	0.0462276	0	0	0.508209	0
MS_gene49208	29.8748	11.7035	13.7978	13.808	20.4665	0	0	0	0	0	17.9301	0	6.55323	4.66827e-08	1.11596e-05	MS_gene49208	chr5.4	61295217	61296430	+	1089	protein_coding	- && sp|O65782|C83B1_ARATH Cytochrome P450 83B1 OS=Arabidopsis thaliana OX=3702 GN=CYP83B1 PE=1 SV=1 && PF00067:Cytochrome P450	HSF	36	13	15	17	21	0	0	0	0	0	2.49774	0.978495	1.15359	1.15445	1.71115	0	0	0	0	0
MS_gene57088	340.24	222.367	106.703	47.9219	194.919	5.91757	32.334	0	3.71746	7.04682	182.43	9.80316	4.21577	4.71396e-08	1.12319e-05	MS_gene57088	chr6.2	3618402	3623457	+	1932	protein_coding	- && sp|Q9SGH6|DOX1_ARATH Alpha-dioxygenase 1 OS=Arabidopsis thaliana OX=3702 GN=DOX1 PE=1 SV=1 && PF03098:Animal haem peroxidase	-	410	247	116	59	200	7	32	0	4	5	16.0343	10.4793	5.02852	2.25838	9.18583	0.278873	1.52378	0	0.17519	0.33209
MS_gene011102	13.2777	8.10243	34.0346	20.3059	19.4919	0	0	0	0	0	19.0425	0	6.639	4.77143e-08	1.13317e-05	MS_gene011102	chr8.3	73749935	73753590	+	918	protein_coding	- && sp|Q8L799|MIOX1_ARATH Inositol oxygenase 1 OS=Arabidopsis thaliana OX=3702 GN=MIOX1 PE=2 SV=1 && PF05153:Myo-inositol oxygenase	C3H	16	9	37	25	20	0	0	0	0	0	1.31689	0.803606	3.37558	2.01396	1.93323	0	0	0	0	0
MS_gene020565	0	64.8194	11.0382	60.9177	87.7137	0	0	0	0	0	44.8978	0	7.87663	4.95513e-08	1.16915e-05	MS_gene020565	chr7.2	9293275	9293715	-	441	protein_coding	- && - && -	Trihelix	0	72	12	75	90	0	0	0	0	0	0	13.3825	2.27893	12.5769	18.1092	0	0	0	0	0
MS_gene01274	321.154	1919.38	1354.02	3098.68	2900.4	240.084	83.8662	444.357	76.2078	104.293	1918.73	189.762	3.3376	5.01444e-08	1.178e-05	MS_gene01274	chr2.2	70881783	70882262	-	480	protein_coding	- && sp|Q9ZNS4|PRB1_ARATH Pathogenesis-related protein 1 OS=Arabidopsis thaliana OX=3702 GN=PRB1 PE=2 SV=1 && PF00188:Cysteine-rich secretory protein family	M-type_MADS	387	2132	1472	3815	2976	284	83	412	82	74	60.9175	364.074	256.836	587.768	550.158	45.54	15.908	84.2871	14.4554	19.7826
MS_gene068697	35.6837	22.5067	30.3552	98.2805	70.171	3.38147	6.06262	6.47121	0.929364	4.22809	51.3994	4.21455	3.62385	5.07065e-08	1.18487e-05	MS_gene068697	chr8.3	82311562	82314906	-	684	protein_coding	- && sp|P27061|PPA1_SOLLC Acid phosphatase 1 OS=Solanum lycopersicum OX=4081 GN=APS1 PE=2 SV=1 && PF03767:HAD superfamily, subfamily IIIB (Acid phosphatase)	G2-like	43	25	33	121	72	4	6	6	1	3	4.7499	2.9959	4.04061	13.0822	9.34054	0.450111	0.807002	0.861391	0.123709	0.562806
MS_gene28706	164.311	374.512	405.655	614.05	3682.03	139.486	54.5636	39.9058	48.3269	81.7431	1048.11	72.805	3.84678	5.18874e-08	1.20858e-05	MS_gene28706	chr4.3	19282561	19284625	+	1308	protein_coding	- && - && PF07712:Stress up-regulated Nod 19	-	198	416	441	756	3778	165	54	37	52	58	11.4375	26.0693	28.2371	42.7432	256.301	9.70939	3.79809	2.77779	3.36397	5.69002
MS_gene21357	361.816	191.757	636.538	1059.97	635.437	5.91757	64.6679	35.5917	121.747	47.9184	577.103	55.1684	3.38667	5.61623e-08	1.29569e-05	MS_gene21357	chr1.4	71388275	71392732	-	1725	protein_coding	- && sp|Q05046|CH62_CUCMA Chaperonin CPN60-2, mitochondrial OS=Cucurbita maxima OX=3661 GN=CPN60-2 PE=1 SV=1 && PF00118:TCP-1/cpn60 chaperonin family	B3	436	213	692	1305	652	7	64	33	131	34	19.0972	10.1212	33.5974	55.9466	33.5393	0.312338	3.41327	1.87858	6.42597	2.5292
MS_gene055155	51.451	153.946	160.974	173.006	366.448	7.6083	31.3235	37.7487	15.7992	16.9124	181.165	21.8784	3.05231	5.75782e-08	1.32067e-05	MS_gene055155	chr7.4	39429191	39431238	+	660	protein_coding	- && sp|P32110|GSTX6_SOYBN Probable glutathione S-transferase OS=Glycine max OX=3847 GN=HSP26-A PE=2 SV=1 && PF00043:Glutathione S-transferase, C-terminal domain|PF02798:Glutathione S-transferase, N-terminal domain	-	62	171	175	213	376	9	31	35	17	12	7.09774	21.2371	22.2067	23.8665	50.5521	1.04958	4.32113	5.2075	2.17952	2.33309
MS_gene010125	43.1524	27.0081	11.0382	12.1835	24.3649	0	1.01044	0	0	0	23.5494	0.202087	6.36945	5.76087e-08	1.32067e-05	MS_gene010125	chr5.2	55657198	55657992	+	795	protein_coding	- && sp|Q9SB61|ZHD2_ARATH Zinc-finger homeodomain protein 2 OS=Arabidopsis thaliana OX=3702 GN=ZHD1 PE=1 SV=1 && PF04770:ZF-HD protein dimerisation region	ZF-HD	52	30	12	15	25	0	1	0	0	0	4.94207	3.09312	1.26416	1.39533	2.79041	0	0.115721	0	0	0
MS_gene92313	39.833	55.8167	68.0691	119.399	99.4089	0	8.08349	0	6.50555	9.86555	76.5053	4.89092	4.00391	5.82594e-08	1.33139e-05	MS_gene92313	chr5.1	914861	915973	-	1113	protein_coding	- && sp|Q3E936|MAKR1_ARATH Probable membrane-associated kinase regulator 1 OS=Arabidopsis thaliana OX=3702 GN=MAKR1 PE=1 SV=1 && -	-	48	62	74	147	102	0	8	0	7	7	3.2585	4.56604	5.56834	9.7673	8.13206	0	0.661263	0	0.532181	0.807042
MS_gene84534	39.833	15.3046	8.27868	16.2447	16.5681	0	0	0	0	0	19.2458	0	6.65644	5.9249e-08	1.34976e-05	MS_gene84534	chr3.1	46105271	46105849	+	354	protein_coding	- && - && -	-	48	17	9	20	17	0	0	0	0	0	10.245	3.93631	2.12926	4.1781	4.26129	0	0	0	0	0
MS_gene025229	21.5762	40.5121	59.7905	167.321	32.1617	0	0	6.47121	0	2.81873	64.2722	1.85799	5.18775	5.95227e-08	1.35176e-05	MS_gene025229	chr2.2	46053171	46056590	+	1680	protein_coding	- && sp|Q9ZUF4|RIPK_ARATH Serine/threonine-protein kinase RIPK OS=Arabidopsis thaliana OX=3702 GN=RIPK PE=1 SV=1 && PF07714:Protein tyrosine kinase	bHLH	26	45	65	206	33	0	0	6	0	2	1.16933	2.19557	3.24036	9.06798	1.74301	0	0	0.350709	0	0.152762
MS_gene031385	116.18	230.469	172.013	242.858	128.647	18.5981	25.2609	11.8639	5.57618	56.3745	178.033	23.5347	2.93958	6.05488e-08	1.37078e-05	MS_gene031385	chr2.1	20137345	20139125	-	1077	protein_coding	- && sp|A0A3Q7HH64|JA2L_SOLLC NAC domain-containing protein JA2L OS=Solanum lycopersicum OX=4081 GN=JA2L PE=2 SV=1 && PF02365:No apical meristem (NAM) protein	NAC	140	256	187	299	132	22	25	11	6	40	9.82165	19.4835	14.5417	20.5309	10.8756	1.57225	2.13552	1.00296	0.471402	4.76582
MS_gene80092	43.1524	142.243	45.9927	142.953	152.037	10.9898	12.1252	17.2566	0.929364	2.81873	105.276	8.82393	3.56753	6.11023e-08	1.37506e-05	MS_gene80092	chr1.1	75218659	75219633	+	975	protein_coding	- && sp|Q5NUF4|HIDM_GLYEC 2-hydroxyisoflavanone dehydratase OS=Glycyrrhiza echinata OX=46348 GN=HIDM PE=1 SV=1 && PF07859:alpha/beta hydrolase fold	NAC	52	158	50	176	156	13	12	16	1	2	4.02968	13.283	4.29491	13.3494	14.1976	1.02625	1.13229	1.61146	0.0867864	0.26322
MS_gene057881	42.3226	11.7035	45.9927	29.2405	1.94919	0	0	0	0	0	26.2417	0	7.10334	6.11163e-08	1.37506e-05	MS_gene057881	chr5.3	69338353	69343292	-	2370	protein_coding	- && sp|I1N462|SBT1_SOYBN Subtilisin-like protease Glyma18g48580 OS=Glycine max OX=3847 GN=Glyma18g48580 PE=1 SV=3 && PF17766:Fibronectin type-III domain|PF05922:Peptidase inhibitor I9|PF00082:Subtilase family	FAR1	51	13	50	36	2	0	0	0	0	0	1.6259	0.449612	1.76689	1.12333	0.0748819	0	0	0	0	0
MS_gene77006	1196.65	626.588	669.653	402.057	342.083	60.8664	174.806	158.545	67.8436	132.48	647.406	118.908	2.44673	6.22659e-08	1.3966e-05	MS_gene77006	chr4.2	74587659	74588369	-	711	protein_coding	- && sp|Q40358|PRP_MEDSA Repetitive proline-rich cell wall protein OS=Medicago sativa OX=3879 GN=PRP PE=2 SV=1 && -	-	1442	696	728	495	351	72	173	147	73	94	153.239	80.2385	85.7533	51.4859	43.8059	7.79433	22.3849	20.3026	8.68779	16.9649
MS_gene058674	8.29854	7.20216	25.7559	73.1012	12.6698	0	0	0	0	0	25.4055	0	7.05719	6.51146e-08	1.456e-05	MS_gene058674	chr7.4	26839952	26843800	+	1290	protein_coding	- && sp|Q9MB95|1A11_PRUMU 1-aminocyclopropane-1-carboxylate synthase 1 OS=Prunus mume OX=102107 GN=ACS1 PE=2 SV=1 && PF00155:Aminotransferase class I and II	M-type_MADS	10	8	28	90	13	0	0	0	0	0	0.58571	0.508327	1.81785	5.15947	0.89423	0	0	0	0	0
MS_gene46245	66.3883	136.841	20.2368	51.9831	29.2379	0	0	0	6.50555	0	60.9374	1.30111	5.47606	6.53244e-08	1.45621e-05	MS_gene46245	chr3.1	71573633	71575649	+	387	protein_coding	- && sp|Q0HA25|MADS9_VITVI Agamous-like MADS-box protein MADS9 OS=Vitis vinifera OX=29760 GN=MADS9 PE=2 SV=2 && PF01486:K-box region	MIKC_MADS	80	152	22	64	30	0	0	0	7	0	15.6189	32.1941	4.76103	12.2299	6.87869	0	0	0	1.53054	0
MS_gene02418	60.5794	88.2265	78.1875	41.424	128.647	15.2166	16.167	2.15707	8.36427	9.86555	79.4128	10.3541	2.9284	6.63613e-08	1.4748e-05	MS_gene02418	chr5.3	12109231	12112864	+	1494	protein_coding	- && sp|Q9FN75|AATPI_ARATH AAA-ATPase At5g17760 OS=Arabidopsis thaliana OX=3702 GN=At5g17760 PE=3 SV=1 && PF14363:Domain associated at C-terminal with AAA|PF00004:ATPase family associated with various cellular activities (AAA)	WRKY	73	98	85	51	132	18	16	2	9	7	3.69185	5.37674	4.76494	2.52448	7.84005	0.927337	0.985256	0.131457	0.509739	0.60123
MS_gene98136	159.332	63.9192	79.1074	120.211	106.231	3.38147	20.2087	21.5707	20.446	7.04682	105.76	14.5307	2.86074	6.68136e-08	1.48033e-05	MS_gene98136	chr4.1	89225796	89228312	+	1278	protein_coding	- && - && PF07891:Protein of unknown function (DUF1666)	NAC	192	71	86	148	109	4	20	20	22	5	11.3512	4.55377	5.63581	8.56413	7.56817	0.240904	1.43972	1.53675	1.45663	0.502033
MS_gene70258	120.329	91.8275	162.814	167.321	141.317	0	13.1357	0	0	14.0936	136.721	5.44586	4.69327	6.80842e-08	1.49967e-05	MS_gene70258	chr4.1	8829650	8830060	+	411	protein_coding	- && sp|P68429|H32_MEDSA Histone H3.2 OS=Medicago sativa OX=3879 GN=H3-1.1 PE=1 SV=2 && PF00125:Core histone H2A/H2B/H3/H4	bHLH	145	102	177	206	145	0	13	0	0	10	26.6562	20.3424	36.0679	37.0662	31.3056	0	2.90992	0	0	3.12214
MS_gene47696	5.80898	18.9057	14.7177	20.3059	39.9585	0	0	0	0	0	19.9393	0	6.70407	6.80991e-08	1.49967e-05	MS_gene47696	chr5.3	72617688	72620235	-	1206	protein_coding	- && sp|Q56YA5|SGAT_ARATH Serine--glyoxylate aminotransferase OS=Arabidopsis thaliana OX=3702 GN=AGT1 PE=1 SV=2 && PF00266:Aminotransferase class-V	-	7	21	16	25	41	0	0	0	0	0	0.438554	1.4273	1.11112	1.53301	3.0167	0	0	0	0	0
MS_gene062525	38.1733	8.10243	18.3971	61.7299	51.6536	0	2.02087	0	0	0	35.6113	0.404175	6.38869	6.87659e-08	1.50881e-05	MS_gene062525	chr8.1	44642001	44642978	+	978	protein_coding	- && sp|P49730|RIR2_TOBAC Ribonucleoside-diphosphate reductase small chain OS=Nicotiana tabacum OX=4097 PE=2 SV=1 && PF00268:Ribonucleotide reductase, small chain	-	46	9	20	76	53	0	2	0	0	0	3.55379	0.754305	1.7127	5.74682	4.80875	0	0.188135	0	0	0
MS_gene20166	17.4269	16.2049	6.43897	23.5548	28.2633	0	0	0	0	0	18.3778	0	6.58825	6.89295e-08	1.50881e-05	MS_gene20166	chr4.4	3886276	3889816	+	2010	protein_coding	- && sp|P0DH62|Y4407_SELML Inactive protein kinase SELMODRAFT_444075 OS=Selaginella moellendorffii OX=88036 GN=SELMODRAFT_444075 PE=2 SV=1 && PF07714:Protein tyrosine kinase	MYB_related	21	18	7	29	29	0	0	0	0	0	0.789397	0.73404	0.291669	1.06698	1.28026	0	0	0	0	0
MS_gene74935	346.879	852.556	717.486	816.297	1207.53	292.497	181.879	116.482	152.416	133.89	788.148	175.433	2.16559	6.95654e-08	1.51816e-05	MS_gene74935	chr1.3	76438559	76441202	-	1293	protein_coding	- && - && PF05278:Arabidopsis phospholipase-like protein (PEARLI 4)	-	418	947	780	1005	1239	346	180	108	164	95	24.4259	60.0336	50.5225	57.4804	85.0292	20.5965	12.8072	8.2022	10.7325	9.42798
MS_gene88493	397.5	150.345	230.883	254.23	214.411	10.9898	78.8141	14.021	6.50555	15.503	249.474	25.1667	3.30888	7.00954e-08	1.52514e-05	MS_gene88493	chr8.3	58216892	58233732	+	6309	protein_coding	- && sp|Q5D869|NRPE1_ARATH DNA-directed RNA polymerase V subunit 1 OS=Arabidopsis thaliana OX=3702 GN=NRPE1 PE=1 SV=1 && PF04997:RNA polymerase Rpb1, domain 1|PF04983:RNA polymerase Rpb1, domain 3|PF00623:RNA polymerase Rpb1, domain 2|PF11523:Protein of unknown function (DUF3223)|PF04998:RNA polymerase Rpb1, domain 5	G2-like	479	167	251	313	220	13	78	13	7	11	5.7365	2.1697	3.33198	3.6689	3.09427	0.158598	1.1374	0.202343	0.0938845	0.223731
MS_gene56508	81.3257	227.768	39.5537	194.124	156.91	0	1.01044	23.7278	4.64682	4.22809	139.936	6.72263	4.39105	7.35643e-08	1.59584e-05	MS_gene56508	chr4.2	27353906	27354760	-	855	protein_coding	- && - && -	-	98	253	43	239	161	0	1	22	5	3	8.66029	24.2548	4.21203	20.6721	16.7092	0	0.1076	2.52675	0.494835	0.450245
MS_gene003916	5.80898	54.9165	74.5081	4.06118	11.6952	0	0	0	0	0	30.198	0	7.30394	7.53227e-08	1.62912e-05	MS_gene003916	chr4.2	39441233	39444753	+	1458	protein_coding	- && sp|P26205|BGLT_TRIRP Cyanogenic beta-glucosidase (Fragment) OS=Trifolium repens OX=3899 GN=LI PE=1 SV=1 && PF00232:Glycosyl hydrolase family 1	EIL	7	61	81	5	12	0	0	0	0	0	0.362754	3.42938	4.65282	0.253609	0.73033	0	0	0	0	0
MS_gene25879	2293.72	1771.73	1182.93	2274.26	1509.65	501.303	608.283	676.242	716.539	441.131	1806.46	588.7	1.61728	7.56761e-08	1.63191e-05	MS_gene25879	chr3.2	69750923	69754082	-	1857	protein_coding	- && sp|Q9XF23|EDS1L_ARATH Protein EDS1L OS=Arabidopsis thaliana OX=3702 GN=EDS1 PE=1 SV=1 && PF18117:Enhanced disease susceptibility 1 protein EP domain|PF01764:Lipase (class 3)	Dof	2764	1968	1286	2800	1549	593	602	627	771	313	112.46	86.8673	57.9987	111.506	74.0176	24.5787	29.8239	33.1559	35.1317	21.6285
MS_gene36865	0.829854	6.30189	78.1875	117.774	10.7206	0	0	0	0	0	42.7628	0	7.80729	7.70908e-08	1.6575e-05	MS_gene36865	chr8.4	64153756	64154292	-	537	protein_coding	- && sp|Q58FX0|BAP2_ARATH BON1-associated protein 2 OS=Arabidopsis thaliana OX=3702 GN=BAP2 PE=1 SV=1 && PF00168:C2 domain	MYB	1	7	85	145	11	0	0	0	0	0	0.140701	1.06848	13.2566	19.9685	1.81766	0	0	0	0	0
MS_gene73229	77.1764	223.267	102.104	229.05	189.072	0	19.1983	0	0	8.45618	164.134	5.5309	4.90999	7.74389e-08	1.65987e-05	MS_gene73229	chr4.1	78356439	78361254	+	1095	protein_coding	- && sp|Q8LB81|GDL79_ARATH GDSL esterase/lipase At5g33370 OS=Arabidopsis thaliana OX=3702 GN=At5g33370 PE=2 SV=1 && PF00657:GDSL-like Lipase/Acylhydrolase	ERF	93	248	111	282	194	0	19	0	0	6	6.41713	18.5644	8.48981	19.0453	15.7211	0	1.59632	0	0	0.703122
MS_gene049483	47.3017	38.7116	8.27868	174.631	556.495	10.1444	0	5.39268	0.929364	0	165.083	3.29329	5.61077	7.76581e-08	1.65987e-05	MS_gene049483	chr3.2	56800338	56802666	+	891	protein_coding	- && sp|P22195|PER1_ARAHY Cationic peroxidase 1 OS=Arachis hypogaea OX=3818 GN=PNC1 PE=1 SV=2 && PF00141:Peroxidase	Dof	57	43	9	215	571	12	0	5	1	0	4.83359	3.9558	0.845968	17.8449	56.8662	1.03662	0	0.551058	0.0949683	0
MS_gene057472	74.6869	106.232	89.2258	194.937	129.621	17.7527	0	3.23561	0	0	118.94	4.19766	4.77164	7.82112e-08	1.66679e-05	MS_gene057472	chr7.2	84020850	84027647	+	1536	protein_coding	- && sp|Q9SGA8|U83A1_ARATH UDP-glycosyltransferase 83A1 OS=Arabidopsis thaliana OX=3702 GN=UGT83A1 PE=2 SV=1 && -	NF-YA	90	118	97	240	133	21	0	3	0	0	4.42714	6.297	5.28895	11.5551	7.68344	1.05231	0	0.191794	0	0
MS_gene08795	13.2777	25.2076	5.51912	19.4937	33.1363	0	0	0	0	0	19.3269	0	6.65997	7.93131e-08	1.68236e-05	MS_gene08795	chr4.2	12927532	12935151	+	636	protein_coding	- && sp|P55857|SUMO1_ORYSJ Small ubiquitin-related modifier 1 OS=Oryza sativa subsp. japonica OX=39947 GN=SUMO1 PE=1 SV=1 && PF11976:Ubiquitin-2 like Rad60 SUMO-like	-	16	28	6	24	34	0	0	0	0	0	1.90079	3.60864	0.790102	2.79066	4.7437	0	0	0	0	0
MS_gene31311	62.2391	13.504	28.5155	56.8565	197.843	0	0	5.39268	0	4.22809	71.7916	1.92415	5.31276	7.94045e-08	1.68236e-05	MS_gene31311	chr2.3	7702839	7708212	-	2472	protein_coding	- && sp|Q9SCV4|BGAL8_ARATH Beta-galactosidase 8 OS=Arabidopsis thaliana OX=3702 GN=BGAL8 PE=2 SV=2 && PF02140:Galactose binding lectin domain|PF17834:Beta-sandwich domain in beta galactosidase|PF01301:Glycosyl hydrolases family 35	C2H2	75	15	31	70	203	0	0	5	0	3	2.29237	0.497377	1.05027	2.09412	7.2869	0	0	0.198622	0	0.155728
MS_gene058094	24.0658	13.504	39.5537	27.616	34.1109	0	0	2.15707	0	0	27.7701	0.431414	6.02877	8.66894e-08	1.83136e-05	MS_gene058094	chr5.4	2873972	2875840	+	1443	protein_coding	- && sp|Q8VWZ7|C76B6_CATRO Geraniol 8-hydroxylase OS=Catharanthus roseus OX=4058 GN=CYP76B6 PE=1 SV=1 && PF00067:Cytochrome P450	E2F/DP	29	15	43	34	35	0	0	2	0	0	1.51846	0.852056	2.49569	1.74247	2.15227	0	0	0.136103	0	0
MS_gene08863	9.1284	48.6146	8.27868	28.4282	11.6952	0	0	0	0	0	21.229	0	6.79693	8.73368e-08	1.83969e-05	MS_gene08863	chr4.2	13759409	13766043	+	729	protein_coding	- && sp|Q8LLR0|MADS4_VITVI Agamous-like MADS-box protein MADS4 OS=Vitis vinifera OX=29760 GN=MADS4 PE=2 SV=2 && PF00319:SRF-type transcription factor (DNA-binding and dimerisation domain)|PF01486:K-box region	MIKC_MADS	11	54	9	35	12	0	0	0	0	0	1.14009	6.07169	1.03396	3.55053	1.46066	0	0	0	0	0
MS_gene014348	91.284	33.31	16.5574	73.9134	69.1964	0	6.06262	0	4.64682	0	56.8522	2.14189	4.6926	8.8797e-08	1.86505e-05	MS_gene014348	chr3.2	91131133	91131908	+	669	protein_coding	- && - && -	M-type_MADS	110	37	18	91	71	0	6	0	5	0	12.4234	4.53335	2.25338	10.0593	9.41733	0	0.825096	0	0.632412	0
MS_gene97200	98.7527	22.5067	57.9508	61.7299	90.6375	0.845367	10.1044	0	0	0	66.3155	2.18995	4.8967	9.3139e-08	1.93624e-05	MS_gene97200	chr7.3	84695864	84699954	-	1383	protein_coding	- && sp|F4I2H7|TPX2_ARATH Protein TPX2 OS=Arabidopsis thaliana OX=3702 GN=TPX2 PE=1 SV=1 && PF06886:Targeting protein for Xklp2 (TPX2)	-	119	25	63	76	93	1	10	0	0	0	6.50125	1.4817	3.81511	4.06391	5.967	0.0556536	0.665208	0	0	0
MS_gene012789	61.4092	4.50135	26.6757	7.31012	21.4411	0	0	0	0	0	24.2675	0	6.99001	9.32317e-08	1.93624e-05	MS_gene012789	chr8.1	269035	270138	-	1104	protein_coding	- && sp|O64722|ZHD3_ARATH Zinc-finger homeodomain protein 3 OS=Arabidopsis thaliana OX=3702 GN=ZHD3 PE=1 SV=1 && PF04770:ZF-HD protein dimerisation region	ZF-HD	74	5	29	9	22	0	0	0	0	0	5.06448	0.371231	2.19998	0.602873	1.76827	0	0	0	0	0
MS_gene44949	94.6034	279.084	163.734	131.582	46.7806	10.9898	14.1461	4.31414	36.2452	11.2749	143.157	15.394	3.20866	9.50498e-08	1.96794e-05	MS_gene44949	chr8.1	28258264	28261588	-	2409	protein_coding	- && sp|Q9FKZ1|DRL42_ARATH Probable disease resistance protein At5g66900 OS=Arabidopsis thaliana OX=3702 GN=At5g66900 PE=3 SV=1 && PF00931:NB-ARC domain	WRKY	114	310	178	162	48	13	14	4	39	8	3.57553	10.548	6.18831	4.97314	1.76807	0.415358	0.534652	0.163053	1.36988	0.426134
MS_gene007335	52.2808	64.8194	68.0691	90.9704	44.8315	15.2166	5.05218	11.8639	1.85873	2.81873	64.1942	7.36203	3.09975	1.00551e-07	2.05881e-05	MS_gene007335	chr7.4	7842046	7843661	+	642	protein_coding	- && sp|O65743|RL24_CICAR 60S ribosomal protein L24 OS=Cicer arietinum OX=3827 GN=RPL24 PE=2 SV=1 && PF01246:Ribosomal protein L24e	-	63	72	74	112	46	18	5	11	2	2	7.41443	9.19265	9.65352	12.9014	6.35797	2.15801	0.716497	1.68253	0.263603	0.39975
MS_gene05619	238.168	192.658	155.455	144.578	106.231	24.5156	15.1566	46.377	10.223	47.9184	167.418	28.8381	2.55075	1.00572e-07	2.05881e-05	MS_gene05619	chr3.2	53487108	53487419	+	312	protein_coding	- && sp|P62785|H41_WHEAT Histone H4 variant TH011 OS=Triticum aestivum OX=4565 PE=3 SV=2 && PF15511:Centromere kinetochore component CENP-T histone fold	CO-like	287	214	169	178	109	29	15	43	11	34	69.5024	56.2215	45.365	42.1908	31.0004	7.15417	4.42299	13.5338	2.98328	13.9836
MS_gene014154	19.9165	18.9057	24.836	24.3671	10.7206	0	0	0	0.929364	0	19.7492	0.185873	6.11631	1.02867e-07	2.09988e-05	MS_gene014154	chr7.4	16509751	16511027	+	759	protein_coding	- && - && -	-	24	21	27	30	11	0	0	0	1	0	2.38914	2.26788	2.97928	2.92302	1.28602	0	0	0	0.111484	0
MS_gene26365	51.451	1059.62	2305.15	3687.55	868.366	8.45367	3.03131	75.4975	64.1261	159.258	1594.43	62.0733	4.68676	1.12306e-07	2.28613e-05	MS_gene26365	chr4.1	21576528	21577007	+	480	protein_coding	- && sp|P27880|HSP12_MEDSA 18.2 kDa class I heat shock protein OS=Medicago sativa OX=3879 GN=HSP18.2 PE=2 SV=1 && PF00011:Hsp20/alpha crystallin family	GeBP	62	1177	2506	4540	891	10	3	70	69	113	9.75939	200.992	437.249	699.467	164.715	1.60352	0.574989	14.3206	12.1637	30.2086
MS_gene071759	18.2568	8.10243	22.0765	12.9958	21.4411	0	0	0	0	0	16.5745	0	6.43849	1.14802e-07	2.33041e-05	MS_gene071759	16029	5055	6122	-	305	protein_coding	- && - && PF13456:Reverse transcriptase-like	NAC	22	9	24	16	22	0	0	0	0	0	5.44998	2.41872	6.59023	3.87947	6.40056	0	0	0	0	0
MS_gene063734	9.95825	3.60108	45.0728	18.6814	34.1109	0	0	0	0	0	22.2849	0	6.86505	1.15326e-07	2.33452e-05	MS_gene063734	57572	25882	30371	+	1485	protein_coding	- && sp|Q9CAC1|GUN8_ARATH Endoglucanase 8 OS=Arabidopsis thaliana OX=3702 GN=CEL1 PE=2 SV=1 && PF00759:Glycosyl hydrolase family 9	WRKY	12	4	49	23	35	0	0	0	0	0	0.610558	0.220789	2.76349	1.14539	2.0914	0	0	0	0	0
MS_gene54575	5.80898	14.4043	8.27868	28.4282	53.6028	0	0	0	0	0	22.1046	0	6.85322	1.16217e-07	2.34604e-05	MS_gene54575	chr4.3	37396105	37399908	+	1680	protein_coding	- && sp|B8AVF0|BGL12_ORYSI Beta-glucosidase 12 OS=Oryza sativa subsp. indica OX=39946 GN=BGLU12 PE=3 SV=1 && PF00232:Glycosyl hydrolase family 1	TCP	7	16	9	35	55	0	0	0	0	0	0.314819	0.780646	0.448665	1.54068	2.90502	0	0	0	0	0
MS_gene062414	9.1284	23.407	19.3169	35.7384	6.82218	0	0	0	0	0	18.8826	0	6.62896	1.17281e-07	2.36095e-05	MS_gene062414	chr7.3	75111532	75112209	-	678	protein_coding	- && - && PF03107:C1 domain	LBD	11	26	21	44	7	0	0	0	0	0	1.22584	3.14331	2.59405	4.79927	0.916144	0	0	0	0	0
MS_gene064093	42.3226	44.1132	40.4735	28.4282	15.5935	0	0	4.31414	0	0	34.1862	0.862829	5.35114	1.21277e-07	2.43464e-05	MS_gene064093	chr4.3	75110422	75113249	-	2637	protein_coding	- && - && -	C3H	51	49	44	35	16	0	0	4	0	0	1.46128	1.5231	1.39743	0.981546	0.5384	0	0	0.148955	0	0
MS_gene006970	22.4061	140.442	77.2677	181.941	75.044	0	13.1357	1.07854	0	5.63745	99.4201	3.97033	4.67188	1.22283e-07	2.44809e-05	MS_gene006970	chr4.2	25352222	25353535	-	636	protein_coding	- && sp|Q6NLC8|Y1648_ARATH Uncharacterized protein At1g66480 OS=Arabidopsis thaliana OX=3702 GN=At1g66480 PE=2 SV=1 && PF14009:Domain of unknown function (DUF4228)	-	27	156	84	224	77	0	13	1	0	4	3.20759	20.1053	11.0614	26.0461	10.7431	0	1.88047	0.1544	0	0.807042
MS_gene017431	401.649	210.663	116.821	250.981	366.448	12.6805	80.8349	8.62829	6.50555	14.0936	269.313	24.5486	3.45409	1.23929e-07	2.46744e-05	MS_gene017431	chr5.1	61382584	61382994	-	411	protein_coding	- && sp|P68429|H32_MEDSA Histone H3.2 OS=Medicago sativa OX=3879 GN=H3-1.1 PE=1 SV=2 && PF00125:Core histone H2A/H2B/H3/H4	bHLH	484	234	127	309	376	15	80	8	7	10	88.9766	46.6678	25.8792	55.5993	81.1786	2.80909	17.9072	1.91141	1.44116	3.12214
MS_gene73051	29.8748	44.1132	90.1456	224.177	89.6629	0	0	0	11.1524	4.22809	95.5947	3.07609	4.95982	1.27481e-07	2.53123e-05	MS_gene73051	chr3.2	11552471	11556173	-	1116	protein_coding	- && sp|P93324|CHOMT_MEDSA Isoliquiritigenin 2'-O-methyltransferase OS=Medicago sativa OX=3879 PE=1 SV=1 && PF08100:Dimerisation domain|PF00891:O-methyltransferase domain	-	36	49	98	276	92	0	0	0	12	3	2.43731	3.59894	7.35446	18.2893	7.31508	0	0	0	0.909857	0.344946
MS_gene003671	85.475	227.768	69.9088	369.567	236.827	32.1239	1.01044	19.4136	20.446	21.1405	197.909	18.8269	3.39182	1.27997e-07	2.53456e-05	MS_gene003671	chr4.1	31760221	31760673	-	453	protein_coding	- && sp|Q1S053|H2A3_MEDTR Probable histone H2A.3 OS=Medicago truncatula OX=3880 PE=3 SV=1 && PF16211:C-terminus of histone H2A|PF00125:Core histone H2A/H2B/H3/H4	NF-YC	103	253	76	455	243	38	1	18	22	15	17.1795	45.7789	14.0509	74.2789	47.5996	6.45656	0.203087	3.90193	4.10942	4.249
MS_gene048734	668.863	983.095	863.742	570.189	708.532	218.95	311.214	332.189	250.928	264.96	758.884	275.648	1.46138	1.29994e-07	2.5671e-05	MS_gene048734	chr3.4	66651862	66655511	-	1071	protein_coding	- && sp|P04078|GLNA1_MEDSA Glutamine synthetase cytosolic isozyme OS=Medicago sativa OX=3879 PE=2 SV=1 && PF00120:Glutamine synthetase, catalytic domain|PF03951:Glutamine synthetase, beta-Grasp domain	SBP	806	1092	939	702	727	259	308	308	270	188	56.8614	83.575	73.4286	48.473	60.2338	18.6134	26.457	28.2401	21.3319	22.5248
MS_gene38095	136.926	153.046	134.299	326.519	605.225	51.5674	53.5531	43.1414	24.1635	14.0936	271.203	37.3038	2.85602	1.31412e-07	2.58808e-05	MS_gene38095	chr5.1	78305355	78306503	-	939	protein_coding	- && sp|P26690|6DCS_SOYBN NAD(P)H-dependent 6'-deoxychalcone synthase OS=Glycine max OX=3847 PE=1 SV=1 && PF00248:Aldo/keto reductase family	bHLH	165	170	146	402	621	61	53	40	26	10	13.2767	14.8397	13.022	31.6602	58.6842	5.00011	5.19266	4.18311	2.34296	1.36656
MS_gene052907	30.7046	281.784	137.978	425.611	122.799	5.91757	0	9.70682	0	23.9592	199.776	7.91671	4.69159	1.32248e-07	2.5975e-05	MS_gene052907	chr3.1	71939650	71942760	+	2097	protein_coding	- && sp|Q9LMP1|WAK2_ARATH Wall-associated receptor kinase 2 OS=Arabidopsis thaliana OX=3702 GN=WAK2 PE=1 SV=1 && PF13947:Wall-associated receptor kinase galacturonan-binding|PF00069:Protein kinase domain	bHLH	37	313	150	524	126	7	0	9	0	17	1.33314	12.2346	5.99076	18.4793	5.33172	0.25693	0	0.421453	0	1.04027
MS_gene072760	19.9165	13.504	12.8779	17.8692	12.6698	0	0	0	0	0	15.3675	0	6.33155	1.36708e-07	2.66897e-05	MS_gene072760	chr5.3	3652440	3653931	+	1224	protein_coding	- && sp|Q9SH58|MAKR2_ARATH Probable membrane-associated kinase regulator 2 OS=Arabidopsis thaliana OX=3702 GN=MAKR2 PE=2 SV=1 && -	-	24	15	14	22	13	0	0	0	0	0	1.4815	1.00451	0.957934	1.32921	0.942448	0	0	0	0	0
MS_gene52700	90.4541	28.8086	9.19853	129.958	67.2472	1.69073	0	7.54975	0	2.81873	65.1332	2.41184	4.79128	1.36989e-07	2.66897e-05	MS_gene52700	chr7.2	15647266	15647922	+	657	protein_coding	- && sp|A0A1V1FH01|DIR_GLYEC Pterocarpan synthase 1 OS=Glycyrrhiza echinata OX=46348 GN=PTS1 PE=1 SV=1 && PF03018:Dirigent-like protein	NAC	109	32	10	160	69	2	0	7	0	2	12.5353	3.99234	1.27475	18.0097	9.31921	0.234304	0	1.04626	0	0.390623
MS_gene004072	616.582	335.801	277.796	750.506	592.555	34.66	167.732	46.377	40.892	116.977	514.648	81.3277	2.66504	1.39657e-07	2.70645e-05	MS_gene004072	chr4.2	41855108	41855560	+	453	protein_coding	- && sp|Q1S053|H2A3_MEDTR Probable histone H2A.3 OS=Medicago truncatula OX=3880 PE=3 SV=1 && PF16211:C-terminus of histone H2A|PF00125:Core histone H2A/H2B/H3/H4	NF-YC	743	373	302	924	608	41	166	43	44	83	123.926	67.4922	55.8339	150.843	119.097	6.96629	33.7124	9.32127	8.21884	23.5111
MS_gene35896	11.618	29.7089	23.9162	76.3502	75.044	0	0	4.31414	0	0	43.3274	0.862829	5.68688	1.45056e-07	2.8036e-05	MS_gene35896	chr5.1	56058947	56060593	-	1437	protein_coding	- && sp|O65782|C83B1_ARATH Cytochrome P450 83B1 OS=Arabidopsis thaliana OX=3702 GN=CYP83B1 PE=1 SV=1 && PF00067:Cytochrome P450	GeBP	14	33	26	94	77	0	0	4	0	0	0.736111	1.88235	1.51532	4.83753	4.75477	0	0	0.273343	0	0
MS_gene08234	157.672	32.4097	124.18	113.713	82.8407	5.0722	11.1148	0	0	14.0936	102.163	6.05613	4.10914	1.45781e-07	2.81013e-05	MS_gene08234	chr3.2	65561711	65564457	-	1332	protein_coding	- && - && PF02537:CrcB-like protein, Camphor Resistance (CrcB)	-	190	36	135	140	85	6	11	0	0	10	10.7776	2.21535	8.48826	7.77278	5.66252	0.346707	0.759745	0	0	0.963361
MS_gene015121	25.7255	0.90027	44.153	16.2447	40.9331	0	0	0	0	0	25.5913	0	7.06519	1.46715e-07	2.82066e-05	MS_gene015121	chr3.2	85156666	85158417	-	1059	protein_coding	- && sp|Q9FMH5|CCA31_ARATH Putative cyclin-A3-1 OS=Arabidopsis thaliana OX=3702 GN=CYCA3-1 PE=3 SV=1 && PF00134:Cyclin, N-terminal domain|PF02984:Cyclin, C-terminal domain	M-type_MADS	31	1	48	20	42	0	0	0	0	0	2.21176	0.0774011	3.79607	1.39665	3.51924	0	0	0	0	0
MS_gene057208	29.0449	53.1159	19.3169	9.74683	8.77137	0	1.01044	0	0	0	23.9992	0.202087	6.3965	1.49612e-07	2.86877e-05	MS_gene057208	chr3.2	77603935	77604927	-	738	protein_coding	- && sp|Q9M276|ATB12_ARATH Homeobox-leucine zipper protein ATHB-12 OS=Arabidopsis thaliana OX=3702 GN=ATHB-12 PE=1 SV=1 && PF00046:Homeodomain|PF02183:Homeobox associated leucine zipper	HD-ZIP	35	59	21	12	9	0	1	0	0	0	3.58331	6.55298	2.38315	1.20248	1.08214	0	0.124659	0	0	0
MS_gene54708	39.833	327.698	227.204	205.496	81.8661	5.91757	5.05218	8.62829	39.9626	16.9124	176.419	15.2946	3.5273	1.50071e-07	2.87e-05	MS_gene54708	chr6.1	4006932	4008288	+	585	protein_coding	- && sp|Q67YE6|SAP12_ARATH Zinc finger AN1 domain-containing stress-associated protein 12 OS=Arabidopsis thaliana OX=3702 GN=SAP12 PE=2 SV=2 && PF01428:AN1-like Zinc finger	C2H2	48	364	247	253	84	7	5	8	43	12	6.19951	51.0022	35.3615	31.9829	12.7414	0.920996	0.78631	1.34289	6.21969	2.6322
MS_gene38123	110.371	127.838	107.623	312.711	120.85	19.4434	44.4592	31.2775	35.3158	21.1405	155.879	30.3273	2.36002	1.53074e-07	2.91419e-05	MS_gene38123	chr5.1	79234784	79235491	-	708	protein_coding	- && - && -	-	133	142	117	385	124	23	44	29	38	15	14.1935	16.4399	13.8402	40.2143	15.5412	2.5004	5.71741	4.02226	4.54158	2.71864
MS_gene46292	81.3257	254.776	141.657	196.561	93.5613	11.8351	48.501	6.47121	12.0817	19.7311	153.576	19.724	2.96301	1.53184e-07	2.91419e-05	MS_gene46292	chr8.1	36040179	36040580	+	402	protein_coding	- && - && -	-	98	283	154	242	96	14	48	6	13	14	18.4193	57.7037	32.0836	44.5186	21.1905	2.68051	10.9849	1.46565	2.73636	4.46885
MS_gene041632	154.353	535.661	468.205	467.036	347.931	73.5469	120.242	99.2253	90.1483	39.4622	394.637	84.5249	2.22021	1.57912e-07	2.99179e-05	MS_gene041632	32523	45590	46270	-	477	protein_coding	- && sp|Q06930|ABR18_PEA ABA-responsive protein ABR18 OS=Pisum sativum OX=3888 PE=2 SV=1 && PF00407:Pathogenesis-related protein Bet v I family	-	186	595	509	575	357	87	119	92	97	28	29.4623	102.245	89.3693	89.146	66.4118	14.0384	22.9513	18.9398	17.2072	7.5324
MS_gene65285	108.711	149.445	126.02	263.164	720.227	38.0415	14.1461	34.5131	5.57618	43.6903	273.513	27.1934	3.33528	1.58379e-07	2.99179e-05	MS_gene65285	chr2.2	54575094	54576800	+	1023	protein_coding	- && sp|Q03467|E13B_PEA Glucan endo-1,3-beta-glucosidase OS=Pisum sativum OX=3888 PE=2 SV=1 && PF00332:Glycosyl hydrolases family 17	LBD	131	166	137	324	739	45	14	32	6	31	9.67538	13.3007	11.2159	23.4219	64.1009	3.38573	1.25902	3.0717	0.496286	3.88848
MS_gene94506	16.5971	31.5094	11.0382	49.5464	2.92379	0	0	0	0	0	22.323	0	6.87087	1.61271e-07	3.03607e-05	MS_gene94506	chr3.2	14878335	14882451	-	1419	protein_coding	- && sp|Q9SBQ9|F3PH_PETHY Flavonoid 3'-monooxygenase OS=Petunia hybrida OX=4102 GN=CYP75B2 PE=2 SV=1 && PF00067:Cytochrome P450	bHLH	20	35	12	61	3	0	0	0	0	0	1.06493	2.02176	0.708252	3.17907	0.187601	0	0	0	0	0
MS_gene24581	38.1733	52.2157	120.501	352.51	72.1202	3.38147	4.04175	5.39268	25.0928	7.04682	127.104	8.99111	3.81494	1.6168e-07	3.03607e-05	MS_gene24581	chr1.3	46778595	46779290	+	696	protein_coding	- && sp|P0CG85|UBI1P_NICSY Polyubiquitin OS=Nicotiana sylvestris OX=4096 GN=UBI11 PE=2 SV=1 && PF00240:Ubiquitin family	MYB	46	58	131	434	74	4	4	5	27	5	4.99368	6.83065	15.7634	46.114	9.43448	0.44235	0.528726	0.705449	3.28255	0.921837
MS_gene29238	245.637	234.07	169.253	261.54	170.554	18.5981	52.5427	78.7331	36.2452	59.1933	216.211	49.0625	2.14705	1.62796e-07	3.04916e-05	MS_gene29238	chr1.1	23198220	23198918	-	699	protein_coding	- && sp|Q9FMX2|TCP7_ARATH Transcription factor TCP7 OS=Arabidopsis thaliana OX=3702 GN=TCP7 PE=1 SV=1 && PF03634:TCP family transcription factor	TCP	296	260	184	322	175	22	52	73	39	42	31.9953	30.4887	22.046	34.0668	22.2155	2.42249	6.84393	10.2554	4.7211	7.7102
MS_gene032236	111.2	27.0081	102.104	73.9134	82.8407	8.45367	15.1566	0	5.57618	1.40936	79.4133	6.11915	3.66983	1.6565e-07	3.09463e-05	MS_gene032236	chr1.2	68103788	68104201	+	414	protein_coding	- && sp|Q1S9I9|H2B1_MEDTR Probable histone H2B.1 OS=Medicago truncatula OX=3880 PE=3 SV=3 && PF00125:Core histone H2A/H2B/H3/H4	-	134	30	111	91	85	10	15	0	6	1	24.4555	5.93969	22.4549	16.2552	18.2186	1.85915	3.33327	0	1.22633	0.309951
MS_gene94790	16.5971	29.7089	62.55	59.2932	47.7552	0	0	3.23561	5.57618	0	43.1809	1.76236	4.57609	1.66451e-07	3.10162e-05	MS_gene94790	chr7.1	36497723	36500911	-	1719	protein_coding	- && sp|Q9LFD2|LAC8_ARATH Laccase-8 OS=Arabidopsis thaliana OX=3702 GN=LAC8 PE=2 SV=1 && PF07732:Multicopper oxidase|PF00394:Multicopper oxidase|PF07731:Multicopper oxidase	NAC	20	33	68	73	49	0	0	3	6	0	0.879076	1.57355	3.313	3.14051	2.52939	0	0	0.171376	0.295346	0
MS_gene39538	897.072	424.927	389.098	645.727	978.495	10.9898	168.743	75.4975	75.2785	116.977	667.064	89.4972	2.90023	1.70855e-07	3.16745e-05	MS_gene39538	chr4.2	23184053	23184463	-	411	protein_coding	- && sp|P68429|H32_MEDSA Histone H3.2 OS=Medicago sativa OX=3879 GN=H3-1.1 PE=1 SV=2 && PF00125:Core histone H2A/H2B/H3/H4	bHLH	1081	472	423	795	1004	13	167	70	81	83	198.727	94.1333	86.1961	143.047	216.764	2.43454	37.3813	16.7248	16.6763	25.9137
MS_gene71446	0	68.4205	48.7522	54.4198	10.7206	0	0	0	0	0	36.4626	0	7.57691	1.75607e-07	3.23104e-05	MS_gene71446	chr1.3	53919962	53920282	+	213	protein_coding	- && sp|P16231|ICI1_SOLPE Wound-induced proteinase inhibitor 1 OS=Solanum peruvianum OX=4082 PE=3 SV=1 && -	-	0	76	53	67	11	0	0	0	0	0	0	29.2467	20.8394	23.262	4.58256	0	0	0	0	0
MS_gene005743	46.4718	27.0081	15.6375	108.027	17.5427	0	4.04175	0	0	1.40936	42.9375	1.09022	5.34999	1.75619e-07	3.23104e-05	MS_gene005743	chr1.3	63316758	63319230	+	1191	protein_coding	- && - && PF07557:Shugoshin C terminus	-	56	30	17	133	18	0	4	0	0	1	3.55262	2.06468	1.19544	8.25833	1.34108	0	0.308978	0	0	0.107741
MS_gene006228	178.419	353.806	266.757	812.236	605.225	128.496	82.8558	61.4765	34.3865	31.006	443.288	67.6441	2.708	1.82521e-07	3.34954e-05	MS_gene006228	7052	16945	17766	-	405	protein_coding	- && sp|Q9LTE3|HIP12_ARATH Heavy metal-associated isoprenylated plant protein 12 OS=Arabidopsis thaliana OX=3702 GN=HIPP12 PE=3 SV=1 && -	-	215	393	290	1000	621	152	82	57	37	22	40.1103	79.5391	59.9697	182.599	136.06	28.8871	18.6268	13.8205	7.73042	6.97046
MS_gene29954	72.1973	9.90297	34.0346	46.2974	9.74597	0	2.02087	0	0	0	34.4357	0.404175	6.34138	1.83556e-07	3.36005e-05	MS_gene29954	chr3.4	1372993	1377619	+	1068	protein_coding	- && sp|Q9SF78|GDL29_ARATH GDSL esterase/lipase At1g71691 OS=Arabidopsis thaliana OX=3702 GN=At1g71691 PE=2 SV=1 && PF00657:GDSL-like Lipase/Acylhydrolase	ERF	87	11	37	57	10	0	2	0	0	0	6.15489	0.844237	2.90148	3.9469	0.830853	0	0.172281	0	0	0
MS_gene072388	158.502	81.0243	16.5574	60.1054	160.808	15.2166	1.01044	8.62829	6.50555	8.45618	95.3995	7.96341	3.57586	1.85401e-07	3.3853e-05	MS_gene072388	chr7.4	15952414	15955926	+	1114	protein_coding	- && sp|Q700W2|SPL9_ARATH Squamosa promoter-binding-like protein 9 OS=Arabidopsis thaliana OX=3702 GN=SPL9 PE=2 SV=2 && PF03110:SBP domain	SBP	191	90	18	74	165	18	1	8	7	6	12.9545	6.62217	1.35324	4.91246	13.143	1.24366	0.0825837	0.705196	0.531703	0.69113
MS_gene30201	106.221	44.1132	43.2331	85.2847	53.6028	0	9.09393	8.62829	0	2.81873	66.491	4.10819	4.03614	1.86475e-07	3.39637e-05	MS_gene30201	chr6.3	13211365	13217361	-	1899	protein_coding	- && - && PF10497:Zinc-finger domain of monoamine-oxidase A repressor R1|PF02791:DDT domain	RAV	128	49	47	105	55	0	9	8	0	2	5.09281	2.11502	2.07282	4.089	2.57	0	0.436011	0.413685	0	0.135145
MS_gene98837	5.80898	8.10243	10.1184	48.7341	35.0855	0	0	0	0	0	21.5699	0	6.81971	1.87814e-07	3.41221e-05	MS_gene98837	chr6.1	73924423	73929881	-	1050	protein_coding	- && - && PF12146:Serine aminopeptidase, S33	C3H	7	9	11	60	36	0	0	0	0	0	0.503711	0.702581	0.877389	4.22585	3.04235	0	0	0	0	0
MS_gene84431	65.5585	42.3127	6.43897	56.0443	69.1964	3.38147	6.06262	0	1.85873	1.40936	47.9102	2.54244	4.20675	1.89035e-07	3.42583e-05	MS_gene84431	chr7.4	49081666	49085960	-	1548	protein_coding	- && sp|Q9FME2|NTF2_ARATH Nuclear transport factor 2 OS=Arabidopsis thaliana OX=3702 GN=NTF2 PE=1 SV=1 && PF02136:Nuclear transport factor 2 (NTF2) domain|PF00076:RNA recognition motif. (a.k.a. RRM, RBD, or RNP domain)	M-type_MADS	79	47	7	69	71	4	6	0	2	1	3.85592	2.48869	0.378718	3.29633	4.06989	0.198886	0.356582	0	0.109324	0.0828939
MS_gene009391	34.024	77.4232	22.9963	21.9304	63.3488	0.845367	0	2.15707	5.57618	5.63745	43.9445	2.84322	3.9939	1.90907e-07	3.44258e-05	MS_gene009391	chr3.1	3449916	3454416	+	2526	protein_coding	- && sp|O81832|Y4729_ARATH G-type lectin S-receptor-like serine/threonine-protein kinase At4g27290 OS=Arabidopsis thaliana OX=3702 GN=At4g27290 PE=3 SV=4 && PF01453:D-mannose binding lectin|PF08276:PAN-like domain|PF00954:S-locus glycoprotein domain|PF11883:Domain of unknown function (DUF3403)|PF07714:Protein tyrosine kinase	bHLH	41	86	25	27	65	1	0	2	6	4	1.22637	2.79067	0.828888	0.790466	2.28337	0.0304707	0	0.0777502	0.20099	0.203198
MS_gene21425	108.711	18.9057	16.5574	42.2363	18.5173	0	0	3.23561	0	0	40.9855	0.647121	6.0206	1.91535e-07	3.44535e-05	MS_gene21425	chr1.4	72062203	72062616	+	414	protein_coding	- && sp|Q1S9I9|H2B1_MEDTR Probable histone H2B.1 OS=Medicago truncatula OX=3880 PE=3 SV=3 && PF00125:Core histone H2A/H2B/H3/H4	-	131	21	18	52	19	0	0	3	0	0	23.908	4.15779	3.64134	9.28871	4.07238	0	0	0.711584	0	0
MS_gene74058	534.426	245.774	1988.72	2407.47	358.652	44.8044	87.908	51.7697	189.59	167.714	1107.01	108.357	3.354	1.94929e-07	3.49774e-05	MS_gene74058	chr7.4	76918979	76921741	-	1947	protein_coding	- && sp|Q9LHA8|HS704_ARATH Heat shock 70 kDa protein 4 OS=Arabidopsis thaliana OX=3702 GN=HSP70-4 PE=1 SV=1 && PF00012:Hsp70 protein	Dof	644	273	2162	2964	368	53	87	48	204	119	24.9915	11.4932	92.9991	112.581	16.7717	2.0952	4.11086	2.42092	8.86585	7.84286
MS_gene83687	97.9228	242.173	214.326	644.103	123.774	43.9591	47.4905	23.7278	43.6801	11.2749	264.46	34.0265	2.95125	1.97192e-07	3.52963e-05	MS_gene83687	chr5.4	16790580	16791182	+	603	protein_coding	- && sp|Q93Z27|CML46_ARATH Probable calcium-binding protein CML46 OS=Arabidopsis thaliana OX=3702 GN=CML46 PE=1 SV=1 && PF13499:EF-hand domain pair	M-type_MADS	118	269	233	793	127	52	47	22	47	8	14.7855	36.5661	32.3614	97.2542	18.6888	6.63746	7.17068	3.5827	6.59533	1.70242
MS_gene52243	76.3466	140.442	329.307	306.213	269.963	22.8249	53.5531	43.1414	18.5873	52.1465	224.454	38.0506	2.56682	2.02934e-07	3.62349e-05	MS_gene52243	chr7.4	28704236	28704538	+	303	protein_coding	- && sp|Q41066|IBB2_PEA Seed trypsin/chymotrypsin inhibitor TI5-72 OS=Pisum sativum OX=3888 GN=TI572 PE=2 SV=1 && PF00228:Bowman-Birk serine protease inhibitor family	-	92	156	358	377	277	27	53	40	20	37	22.9413	42.2012	98.9531	92.0134	81.1209	6.85862	16.0921	12.9635	5.58526	15.6694
MS_gene83618	38.1733	19.8059	212.486	337.89	25.3395	3.38147	3.03131	6.47121	15.7992	1.40936	126.739	6.01851	4.37942	2.04093e-07	3.62637e-05	MS_gene83618	chr2.1	48819584	48820837	+	1254	protein_coding	- && sp|Q9M2U3|ALPL_ARATH Protein ALP1-like OS=Arabidopsis thaliana OX=3702 GN=At3g55350 PE=2 SV=1 && PF13359:DDE superfamily endonuclease	Trihelix	46	22	231	416	26	4	3	6	17	1	2.77161	1.43803	15.4278	24.5329	1.8398	0.245515	0.220092	0.469849	1.14712	0.102328
MS_gene68090	94.6034	30.6092	51.5118	121.023	79.9169	6.76293	7.07306	14.021	9.29364	19.7311	75.5329	11.3763	2.75763	2.12949e-07	3.7745e-05	MS_gene68090	chr1.1	66468430	66471269	-	1530	protein_coding	- && - && -	-	114	34	56	149	82	8	7	13	10	14	5.62971	1.82151	3.06539	7.2019	4.75574	0.402452	0.420907	0.834367	0.55305	1.17417
MS_gene31135	34.024	18.9057	9.19853	25.9915	4.87298	0	0	0	0	0	18.5985	0	6.6081	2.14221e-07	3.78781e-05	MS_gene31135	chr2.4	6393372	6397064	-	2181	protein_coding	- && sp|Q6R0E3|TRP5_ARATH Telomere repeat-binding protein 5 OS=Arabidopsis thaliana OX=3702 GN=TRP5 PE=1 SV=2 && -	MYB_related	41	21	10	32	5	0	0	0	0	0	1.42037	0.789236	0.384002	1.08504	0.203428	0	0	0	0	0
MS_gene42147	35.6837	21.6065	44.153	59.2932	53.6028	0	8.08349	3.23561	3.71746	4.22809	42.8678	3.85293	3.49952	2.16905e-07	3.82595e-05	MS_gene42147	chr7.3	34181813	34184351	-	1311	protein_coding	- && sp|Q9SCU1|PATL6_ARATH Patellin-6 OS=Arabidopsis thaliana OX=3702 GN=PATL6 PE=2 SV=1 && PF03765:CRAL/TRIO, N-terminal domain|PF00650:CRAL/TRIO domain	DBB	43	24	48	73	55	0	8	3	4	3	2.47821	1.50055	3.06639	4.11787	3.72268	0	0.561393	0.224711	0.258175	0.293638
MS_gene026489	48.9614	2.70081	30.3552	12.9958	13.6444	0	0	0	0	0	21.7315	0	6.83106	2.17732e-07	3.83125e-05	MS_gene026489	chr1.1	17973564	17979402	-	1155	protein_coding	- && sp|B5BSX1|BAMO_GLYUR Beta-amyrin 11-oxidase OS=Glycyrrhiza uralensis OX=74613 GN=CYP88D6 PE=1 SV=1 && PF00067:Cytochrome P450	GATA	59	3	33	16	14	0	0	0	0	0	3.8596	0.212903	2.39288	1.02445	1.07558	0	0	0	0	0
MS_gene43711	9.1284	25.2076	28.5155	27.616	46.7806	0	0	0	1.85873	0	27.4496	0.371746	6.011	2.22631e-07	3.90799e-05	MS_gene43711	chr5.1	53471935	53474870	-	579	protein_coding	- && sp|P30707|RL9_PEA 60S ribosomal protein L9 OS=Pisum sativum OX=3888 GN=RPL9 PE=2 SV=1 && PF00347:Ribosomal protein L6	-	11	28	31	34	48	0	0	0	2	0	1.43544	3.9639	4.48407	4.34263	7.35628	0	0	0	0.292286	0
MS_gene48179	9.95825	21.6065	22.9963	78.7869	24.3649	0	2.02087	0	0	0	31.5426	0.404175	6.21439	2.34433e-07	4.08554e-05	MS_gene48179	chr6.4	7454294	7454854	+	561	protein_coding	- && - && -	-	12	24	25	97	25	0	2	0	0	0	1.61618	3.50664	3.73221	12.7868	3.95433	0	0.327979	0	0	0
MS_gene030744	36.5136	99.0297	98.4243	145.39	66.2726	0	15.1566	4.31414	8.36427	0	89.1261	5.56699	3.98481	2.39058e-07	4.15618e-05	MS_gene030744	chr4.3	9754388	9757220	+	1338	protein_coding	- && sp|Q940M2|AGT21_ARATH Alanine--glyoxylate aminotransferase 2 homolog 1, mitochondrial OS=Arabidopsis thaliana OX=3702 GN=AGT2 PE=1 SV=1 && PF00202:Aminotransferase class-III	ERF	44	110	107	179	68	0	15	4	9	0	2.48467	6.73876	6.69756	9.89349	4.50971	0	1.03137	0.293568	0.569171	0
MS_gene35208	399.16	828.248	416.694	1031.54	728.024	78.6191	66.6888	237.278	177.508	138.118	680.733	139.642	2.2862	2.45824e-07	4.26362e-05	MS_gene35208	chr4.4	18689128	18691371	-	1497	protein_coding	- && sp|Q6WNR0|C81E7_MEDTR Isoflavone 2'-hydroxylase OS=Medicago truncatula OX=3880 GN=CYP81E7 PE=1 SV=1 && PF00067:Cytochrome P450	E2F/DP	481	920	453	1270	747	93	66	220	191	98	24.277	50.3743	25.3434	62.7385	44.2786	4.78164	4.05604	14.4313	10.7961	8.40036
MS_gene72611	4.97913	15.3046	11.9581	60.1054	12.6698	0	0	0	0	0	21.0034	0	6.78287	2.5376e-07	4.38034e-05	MS_gene72611	chr6.4	48797053	48798369	-	1317	protein_coding	- && sp|Q5PNY6|PUB21_ARATH U-box domain-containing protein 21 OS=Arabidopsis thaliana OX=3702 GN=PUB21 PE=2 SV=1 && PF04564:U-box domain	C3H	6	17	13	74	13	0	0	0	0	0	0.344221	1.05805	0.826697	4.15526	0.875897	0	0	0	0	0
MS_gene36448	29.8748	31.5094	128.779	146.202	12.6698	4.22683	9.09393	2.15707	1.85873	5.63745	69.8072	4.5948	3.93472	2.61384e-07	4.50125e-05	MS_gene36448	chr4.1	18775403	18776560	+	1158	protein_coding	- && - && -	-	36	35	140	180	13	5	9	2	2	4	2.34891	2.47744	10.1253	11.4952	0.996163	0.332336	0.715012	0.1696	0.146143	0.443246
MS_gene47414	692.098	2948.38	6289.04	1266.28	3955.89	324.621	673.961	578.095	184.943	215.633	3030.34	395.451	2.93773	2.62546e-07	4.51058e-05	MS_gene47414	chr1.4	51428132	51429292	-	762	protein_coding	- && sp|Q9FSG7|TP1A_MALDO Thaumatin-like protein 1a OS=Malus domestica OX=3750 GN=TL1 PE=1 SV=1 && PF00314:Thaumatin family	ARF	834	3275	6837	1559	4059	384	667	536	199	153	82.6958	352.289	751.449	151.302	472.672	38.7875	80.5287	69.074	22.0981	25.765
MS_gene059553	189.207	44.1132	385.419	64.9789	121.825	10.1444	38.3966	12.9424	7.43491	7.04682	161.108	15.193	3.40237	2.64994e-07	4.5419e-05	MS_gene059553	chr6.4	61870418	61879246	-	2796	protein_coding	- && sp|Q94F88|CMT3_ARATH DNA (cytosine-5)-methyltransferase CMT3 OS=Arabidopsis thaliana OX=3702 GN=CMT3 PE=1 SV=2 && PF01426:BAH domain|PF00145:C-5 cytosine-specific DNA methylase|PF00385:Chromo (CHRromatin Organisation MOdifier) domain	-	228	49	419	80	125	12	38	12	8	5	6.16127	1.43649	12.5506	2.11595	3.96706	0.330339	1.25033	0.421453	0.242108	0.22947
MS_gene97216	8.29854	38.7116	11.0382	21.9304	8.77137	0	0	0	0	0	17.75	0	6.53869	2.66991e-07	4.56536e-05	MS_gene97216	chr7.3	84378584	84380790	+	1323	protein_coding	- && sp|Q9SGA8|U83A1_ARATH UDP-glycosyltransferase 83A1 OS=Arabidopsis thaliana OX=3702 GN=UGT83A1 PE=2 SV=1 && PF00201:UDP-glucoronosyl and UDP-glucosyl transferase	HSF	10	43	12	27	9	0	0	0	0	0	0.5711	2.66411	0.759645	1.50923	0.60364	0	0	0	0	0
MS_gene87152	68.048	12.6038	24.836	70.6645	45.806	0	6.06262	1.07854	0	0	44.3917	1.42823	4.94659	2.72578e-07	4.64995e-05	MS_gene87152	chr7.4	63839256	63841643	-	1173	protein_coding	- && sp|Q496Y0|LONF3_HUMAN LON peptidase N-terminal domain and RING finger protein 3 OS=Homo sapiens OX=9606 GN=LONRF3 PE=1 SV=1 && PF00097:Zinc finger, C3HC4 type (RING finger)	-	82	14	27	87	47	0	6	1	0	0	5.28187	0.978303	1.92777	5.48496	3.55546	0	0.470579	0.0837157	0	0
MS_gene08681	1.65971	84.6254	77.2677	222.553	10.7206	0	0	4.31414	0	0	79.3652	0.862829	6.55001	2.76481e-07	4.70549e-05	MS_gene08681	chr4.4	45164318	45166664	-	825	protein_coding	- && sp|Q8L817|ATCA7_ARATH Alpha carbonic anhydrase 7 OS=Arabidopsis thaliana OX=3702 GN=ACA7 PE=2 SV=1 && PF00194:Eukaryotic-type carbonic anhydrase	MYB	2	94	84	274	11	0	0	4	0	0	0.183167	9.33936	8.52735	24.5612	1.18313	0	0	0.476114	0	0
MS_gene056347	19.0866	9.0027	69.9088	30.0527	23.3903	0	2.02087	0	0	0	30.2882	0.404175	6.1541	2.77991e-07	4.72012e-05	MS_gene056347	chr4.1	34656708	34660161	+	1458	protein_coding	- && sp|P26205|BGLT_TRIRP Cyanogenic beta-glucosidase (Fragment) OS=Trifolium repens OX=3899 GN=LI PE=1 SV=1 && PF00232:Glycosyl hydrolase family 1	NF-YC	23	10	76	37	24	0	2	0	0	0	1.19191	0.562193	4.36561	1.87671	1.46066	0	0.126198	0	0	0
MS_gene040580	0	35.1105	81.8669	62.5421	19.4919	0	0	0	0	1.40936	39.8023	0.281873	7.12615	2.90761e-07	4.91399e-05	MS_gene040580	chr2.1	29081035	29081271	-	237	protein_coding	- && - && -	-	0	39	89	77	20	0	0	0	0	1	0	13.4884	31.4507	24.0267	7.48819	0	0	0	0	0.541434
MS_gene054514	129.457	114.334	79.1074	154.325	111.104	32.9693	45.4697	29.1205	22.3047	33.8247	117.666	32.7378	1.84802	2.96752e-07	5.00361e-05	MS_gene054514	chr7.4	54806218	54807536	+	621	protein_coding	- && - && PF00300:Histidine phosphatase superfamily (branch 1)	-	156	127	86	190	114	39	45	27	24	24	18.9804	16.7631	11.5983	22.6264	16.2895	4.8338	6.66654	4.2695	3.27021	4.95922
MS_gene020422	37.3434	9.90297	32.1949	21.1181	27.2887	0	2.02087	0	0	0	25.5696	0.404175	5.91043	2.98908e-07	5.0283e-05	MS_gene020422	chr3.3	82844739	82845644	+	906	protein_coding	- && sp|Q9LTA2|AHL17_ARATH AT-hook motif nuclear-localized protein 17 OS=Arabidopsis thaliana OX=3702 GN=AHL17 PE=2 SV=1 && PF03479:Plants and Prokaryotes Conserved (PCC) domain	B3	45	11	35	26	28	0	2	0	0	0	3.75281	0.995194	3.23541	2.12226	2.74237	0	0.203087	0	0	0
MS_gene28725	24.8956	26.1078	102.104	64.9789	37.0347	6.76293	0	0	0	0	51.0241	1.35259	5.10878	3.06788e-07	5.12676e-05	MS_gene28725	chr4.3	19454006	19455328	-	1323	protein_coding	- && sp|O64743|BBE15_ARATH Berberine bridge enzyme-like 15 OS=Arabidopsis thaliana OX=3702 GN=MEE23 PE=1 SV=1 && PF01565:FAD binding domain|PF08031:Berberine and berberine like	CPP	30	29	111	80	38	8	0	0	0	0	1.7133	1.79672	7.02671	4.4718	2.5487	0.465421	0	0	0	0
MS_gene68992	30.7046	143.143	182.131	56.8565	216.36	7.6083	25.2609	20.4922	10.223	4.22809	125.839	13.5625	3.20751	3.06877e-07	5.12676e-05	MS_gene68992	chr6.2	87092509	87099931	+	3105	protein_coding	- && sp|Q9SZD6|PETS_ARATH Polyprotein of EF-Ts, chloroplastic OS=Arabidopsis thaliana OX=3702 GN=PETs PE=1 SV=1 && PF01582:TIR domain|PF00889:Elongation factor TS|PF00575:S1 RNA binding domain	WRKY	37	159	198	70	222	9	25	19	11	3	0.900352	4.19738	5.34063	1.6672	6.34435	0.223098	0.740727	0.600893	0.299769	0.12398
MS_gene017554	50.6211	18.9057	24.836	16.2447	55.552	2.5361	4.04175	0	1.85873	0	33.2319	1.68731	4.22549	3.1738e-07	5.28532e-05	MS_gene017554	chr8.3	28685018	28689241	-	1128	protein_coding	- && sp|Q9SD05|SSL6_ARATH Protein STRICTOSIDINE SYNTHASE-LIKE 6 OS=Arabidopsis thaliana OX=3702 GN=SSL6 PE=2 SV=1 && PF03088:Strictosidine synthase	FAR1	61	21	27	20	57	3	4	0	2	0	4.08595	1.526	2.00467	1.31121	4.48395	0.204705	0.326235	0	0.15003	0
MS_gene26726	19.0866	44.1132	46.9125	43.8607	119.875	8.45367	0	2.15707	0	2.81873	54.7697	2.68589	4.31912	3.17823e-07	5.28532e-05	MS_gene26726	chr8.2	8838450	8847695	+	3141	protein_coding	- && sp|Q9SMZ4|AASS_ARATH Alpha-aminoadipic semialdehyde synthase OS=Arabidopsis thaliana OX=3702 GN=LKR/SDH PE=1 SV=1 && PF16653:Saccharopine dehydrogenase C-terminal domain|PF04455:LOR/SDH bifunctional enzyme conserved region|PF03435:Saccharopine dehydrogenase NADP binding domain|PF05222:Alanine dehydrogenase/PNT, N-terminal domain	-	23	49	51	54	123	10	0	2	0	2	0.553264	1.27871	1.35985	1.27139	3.47482	0.245046	0	0.0625269	0	0.0817063
MS_gene054633	7.46869	1.80054	32.1949	28.4282	41.9077	0	0	0	0	0	22.36	0	6.87027	3.27837e-07	5.4394e-05	MS_gene054633	chr3.4	89419252	89422705	+	651	protein_coding	- && sp|Q1G3M3|Y3918_ARATH B3 domain-containing protein At3g19184 OS=Arabidopsis thaliana OX=3702 GN=At3g19184 PE=2 SV=1 && PF02362:B3 DNA binding domain	B3	9	2	35	35	43	0	0	0	0	0	1.04456	0.251821	4.50273	3.97594	5.86115	0	0	0	0	0
MS_gene04772	75.5167	87.3262	165.574	91.7826	101.358	6.76293	30.3131	7.54975	21.3754	2.81873	104.311	13.764	2.90745	3.2889e-07	5.44443e-05	MS_gene04772	chr4.2	2055189	2057333	-	2145	protein_coding	- && sp|Q9SN46|LRX5_ARATH Leucine-rich repeat extensin-like protein 5 OS=Arabidopsis thaliana OX=3702 GN=LRX5 PE=2 SV=2 && -	C3H	91	97	180	113	104	8	30	7	23	2	3.20543	3.7067	7.02804	3.89586	4.30231	0.287064	1.28669	0.320461	0.907312	0.119645
MS_gene92379	14.1075	17.1051	3.67941	8.93459	69.1964	0	0	0	0	0	22.6046	0	6.88472	3.30252e-07	5.45457e-05	MS_gene92379	chr5.1	126912	128574	-	708	protein_coding	- && - && PF00168:C2 domain	C2H2	17	19	4	11	71	0	0	0	0	0	1.81421	2.1997	0.473168	1.14898	8.89858	0	0	0	0	0
MS_gene028018	108.711	106.232	76.3478	302.152	193.945	47.3405	26.2714	19.4136	28.8103	23.9592	157.477	29.159	2.42677	3.3356e-07	5.48497e-05	MS_gene028018	chr5.3	17327000	17330332	+	2823	protein_coding	- && sp|Q39214|RPM1_ARATH Disease resistance protein RPM1 OS=Arabidopsis thaliana OX=3702 GN=RPM1 PE=1 SV=1 && PF18052:Rx N-terminal domain|PF00931:NB-ARC domain	WRKY	131	118	83	372	199	56	26	18	31	17	3.50617	3.42621	2.46239	9.74506	6.25515	1.52684	0.847309	0.626133	0.929195	0.772737
MS_gene023375	357.667	276.383	559.271	554.757	541.876	27.0517	105.085	138.053	105.018	118.387	457.991	98.7189	2.21668	3.41277e-07	5.58587e-05	MS_gene023375	chr4.3	16686403	16687212	-	810	protein_coding	- && sp|Q9PV94|RSMB_CHICK Small nuclear ribonucleoprotein-associated protein B' OS=Gallus gallus OX=9031 GN=SNRPB PE=2 SV=1 && PF01423:LSM domain	-	431	307	608	683	556	32	104	128	113	84	40.2036	31.0668	62.8648	62.3574	60.9095	3.04075	11.8121	15.5178	11.8046	13.3072
MS_gene069226	175.929	413.224	202.368	594.557	264.116	99.7533	80.8349	75.4975	45.5388	36.6435	330.039	67.6536	2.28277	3.44713e-07	5.62943e-05	MS_gene069226	chr8.2	66949640	66952915	-	1044	protein_coding	- && sp|H6U1I8|GLIP_TANCI GDSL lipase OS=Tanacetum cinerariifolium OX=118510 GN=GLIP PE=1 SV=1 && PF00657:GDSL-like Lipase/Acylhydrolase	ERF	212	459	220	732	271	118	80	70	49	26	15.3429	36.0376	17.6486	51.8517	23.0337	8.69956	7.04967	6.58419	3.97147	3.1957
MS_gene06437	66.3883	123.337	58.8706	150.264	144.24	24.5156	26.2714	7.54975	9.29364	25.3685	108.62	18.5998	2.54988	3.49698e-07	5.69804e-05	MS_gene06437	chr3.2	79943753	79945003	+	1251	protein_coding	- && sp|Q9FLF4|PUB27_ARATH U-box domain-containing protein 27 OS=Arabidopsis thaliana OX=3702 GN=PUB27 PE=2 SV=1 && PF04564:U-box domain	bHLH	80	137	64	185	148	29	26	7	10	18	4.83176	8.97649	4.28461	10.9362	10.4978	1.78425	1.91203	0.549472	0.676393	1.84633
MS_gene69944	683.8	1055.12	150.856	499.525	722.176	65.9386	37.3862	159.623	78.0666	145.164	622.295	97.2358	2.68074	3.50816e-07	5.70346e-05	MS_gene69944	chr1.2	61433578	61434793	+	435	protein_coding	- && sp|P29063|PR4B_TOBAC Pathogenesis-related protein PR-4B OS=Nicotiana tabacum OX=4097 PE=2 SV=1 && PF00967:Barwin family	-	824	1172	164	615	741	78	37	148	84	103	143.123	220.842	31.575	104.553	151.156	13.8013	7.82514	33.4101	16.3398	30.3838
MS_gene40000	63.8988	214.264	258.479	554.757	418.102	29.5878	83.8662	36.6702	39.0333	39.4622	301.9	45.724	2.7231	3.51964e-07	5.70935e-05	MS_gene40000	chr1.4	59354847	59356148	-	1302	protein_coding	- && sp|P0DO21|GIP2_NICBE Probable aspartic proteinase GIP2 OS=Nicotiana benthamiana OX=4100 GN=GIP2 PE=1 SV=1 && PF14543:Xylanase inhibitor N-terminal|PF14541:Xylanase inhibitor C-terminal	MYB_related	77	238	281	683	429	35	83	34	42	28	4.4684	14.9834	18.0753	38.7938	29.2376	2.06906	5.86471	2.56432	2.72957	2.75956
MS_gene008847	9.95825	30.6092	19.3169	12.9958	70.171	0	0	1.07854	0	1.40936	28.6102	0.49758	6.06962	3.65825e-07	5.90526e-05	MS_gene008847	chr8.1	35157684	35169557	-	1545	protein_coding	- && sp|Q9LPV5|NRT25_ARATH High affinity nitrate transporter 2.5 OS=Arabidopsis thaliana OX=3702 GN=NRT2.5 PE=1 SV=1 && PF04135:Nucleolar RNA-binding protein, Nop10p family|PF07690:Major Facilitator Superfamily	-	12	34	21	16	72	0	0	1	0	1	0.586847	1.80382	1.13836	0.765851	4.13523	0	0	0.0635589	0	0.0830549
MS_gene68069	198.335	304.291	320.109	416.677	666.624	82.8459	41.4279	113.246	117.1	76.1056	381.207	86.1451	2.14473	3.66478e-07	5.90526e-05	MS_gene68069	chr5.3	12950433	12950933	+	501	protein_coding	- && sp|Q9FYB5|DNJ11_ARATH Chaperone protein dnaJ 11, chloroplastic OS=Arabidopsis thaliana OX=3702 GN=ATJ11 PE=1 SV=2 && PF00226:DnaJ domain	bHLH	239	338	348	513	684	98	41	105	126	54	36.044	55.2996	58.1742	75.7238	121.147	15.0558	7.5288	20.5805	21.2809	13.8309
MS_gene51209	4.97913	63.0189	49.6721	52.7953	29.2379	1.69073	4.04175	0	0	0	39.9407	1.1465	5.06263	3.69662e-07	5.94339e-05	MS_gene51209	chr7.3	27838422	27841882	-	2004	protein_coding	- && sp|Q9S9M5|WAKLA_ARATH Wall-associated receptor kinase-like 1 OS=Arabidopsis thaliana OX=3702 GN=WAKL1 PE=2 SV=1 && PF00069:Protein kinase domain	WRKY	6	70	54	65	30	2	4	0	0	0	0.226217	2.86315	2.25676	2.39866	1.32837	0.0768153	0.183629	0	0	0
MS_gene46475	92.1138	138.642	125.1	160.01	60.425	12.6805	34.3548	12.9424	34.3865	18.3217	115.258	22.5372	2.35189	3.79438e-07	6.08709e-05	MS_gene46475	chr1.4	45144255	45165294	+	5742	protein_coding	- && sp|F4J8K6|RRP5_ARATH rRNA biogenesis protein RRP5 OS=Arabidopsis thaliana OX=3702 GN=RRP5 PE=2 SV=2 && PF05843:Suppressor of forked protein (Suf)|PF00575:S1 RNA binding domain	-	111	154	136	197	62	15	34	12	37	13	1.4606	2.19837	1.98365	2.53721	0.958129	0.201068	0.544748	0.205222	0.545249	0.290518
MS_gene022051	120.329	68.4205	108.543	95.0316	138.393	29.5878	33.3444	34.5131	14.8698	21.1405	106.143	26.6911	1.98906	3.98482e-07	6.37852e-05	MS_gene022051	chr7.1	78589300	78591186	+	1887	protein_coding	- && sp|Q8LPF1|PP387_ARATH Pentatricopeptide repeat-containing protein At5g15980, mitochondrial OS=Arabidopsis thaliana OX=3702 GN=At5g15980 PE=2 SV=1 && -	-	145	76	118	117	142	35	33	32	16	15	5.80588	3.3013	5.2372	4.58529	6.67747	1.42762	1.60887	1.66526	0.717471	1.02003
MS_gene37362	175.099	98.1294	85.5464	78.7869	130.596	0	21.2192	0	5.57618	9.86555	113.632	7.33218	3.96659	4.15746e-07	6.64024e-05	MS_gene37362	chr8.4	74666954	74670949	-	2580	protein_coding	- && sp|P38414|LOX1_LENCU Linoleate 9S-lipoxygenase OS=Lens culinaris OX=3864 GN=LOX1.1 PE=2 SV=1 && PF00305:Lipoxygenase|PF01477:PLAT/LH2 domain	NF-YA	211	109	93	97	134	0	21	0	6	7	6.17924	3.46298	3.01892	2.78038	4.60872	0	0.748823	0	0.196783	0.348154
MS_gene48568	62.2391	50.4151	13.7978	17.8692	128.647	5.91757	0	0	0	0	54.5936	1.18351	5.3984	4.17154e-07	6.64812e-05	MS_gene48568	chr7.2	82740609	82744904	+	828	protein_coding	- && - && PF03031:NLI interacting factor-like phosphatase	C3H	75	56	15	22	132	7	0	0	0	0	6.84389	5.54371	1.51722	1.96492	14.1462	0.650704	0	0	0	0
MS_gene21577	15.7672	19.8059	25.7559	51.9831	78.9423	0	0	4.31414	2.78809	0	38.4509	1.42045	4.74316	4.20274e-07	6.65407e-05	MS_gene21577	chr1.3	62986755	62989091	-	690	protein_coding	- && sp|Q03664|GSTX3_TOBAC Probable glutathione S-transferase OS=Nicotiana tabacum OX=4097 PE=2 SV=1 && PF02798:Glutathione S-transferase, N-terminal domain	ERF	19	22	28	64	81	0	0	4	3	0	2.08054	2.61347	3.39858	6.85936	10.4167	0	0	0.569267	0.367899	0
MS_gene26386	47.3017	15.3046	18.3971	12.9958	2.92379	0	0	0	0	0	19.3846	0	6.66713	4.24167e-07	6.7011e-05	MS_gene26386	chr4.4	24540409	24542084	+	1071	protein_coding	- && sp|O22309|7OMT9_MEDSA Isoflavone-7-O-methyltransferase 9 OS=Medicago sativa OX=3879 PE=2 SV=1 && PF00891:O-methyltransferase domain|PF08100:Dimerisation domain	-	57	17	20	16	3	0	0	0	0	0	4.02122	1.30108	1.56397	1.1048	0.248558	0	0	0	0	0
MS_gene032927	24.0658	74.7224	412.094	488.154	13.6444	0	2.02087	9.70682	13.9405	11.2749	202.536	7.38861	4.78792	4.27968e-07	6.74649e-05	MS_gene032927	chr5.4	28107990	28108607	+	618	protein_coding	- && sp|Q9LQX2|MPSR1_ARATH E3 ubiquitin-protein ligase MPSR1 OS=Arabidopsis thaliana OX=3702 GN=MPSR1 PE=1 SV=1 && PF13639:Ring finger domain	bHLH	29	83	448	601	14	0	2	9	15	8	3.54554	11.0086	60.7126	71.9182	2.01018	0	0.297729	1.43008	2.0538	1.6611
MS_gene016095	27.3852	54.0162	22.0765	43.8607	51.6536	0	2.02087	1.07854	0	8.45618	39.7984	2.31112	4.26093	4.31465e-07	6.76868e-05	MS_gene016095	chr1.2	7861952	7873159	-	4665	protein_coding	- && sp|Q9SK28|FH18_ARATH Formin-like protein 18 OS=Arabidopsis thaliana OX=3702 GN=FH18 PE=2 SV=3 && PF02181:Formin Homology 2 Domain|PF10409:C2 domain of PTEN tumour-suppressor protein	HD-ZIP	33	60	24	54	53	0	2	1	0	6	0.534484	1.05425	0.430872	0.856041	1.00814	0	0.0394419	0.0210501	0	0.165041
MS_gene78319	18.2568	36.0108	2.75956	12.9958	21.4411	0	0	0	0	0	18.2928	0	6.58135	4.32567e-07	6.76868e-05	MS_gene78319	chr7.4	2900759	2906469	-	1758	protein_coding	- && sp|Q5XQC7|BON3_ARATH Protein BONZAI 3 OS=Arabidopsis thaliana OX=3702 GN=BON3 PE=1 SV=1 && PF07002:Copine|PF00168:C2 domain	ERF	22	40	3	16	22	0	0	0	0	0	0.945532	1.86502	0.142919	0.67306	1.11045	0	0	0	0	0
MS_gene066187	20.7464	32.4097	7.35883	15.4325	6.82218	0	0	0	0	0	16.5539	0	6.43875	4.40822e-07	6.87455e-05	MS_gene066187	chr2.2	28835259	28844247	-	2754	protein_coding	- && sp|Q69VD5|PNH1_ORYSJ Protein argonaute PNH1 OS=Oryza sativa subsp. japonica OX=39947 GN=PHN1 PE=2 SV=1 && PF08699:Argonaute linker 1 domain|PF16486:N-terminal domain of argonaute|PF02170:PAZ domain|PF16487:Mid domain of argonaute|PF16488:Argonaute linker 2 domain|PF02171:Piwi domain	NAC	25	36	8	19	7	0	0	0	0	0	0.68588	1.07147	0.243285	0.510202	0.225543	0	0	0	0	0
MS_gene40915	53.1107	22.5067	28.5155	12.9958	2.92379	0	0	0	0.929364	0	24.0105	0.185873	6.39833	4.42786e-07	6.87893e-05	MS_gene40915	chr3.2	80632849	80647263	-	2793	protein_coding	- && sp|Q9LVP1|TOP3A_ARATH DNA topoisomerase 3-alpha OS=Arabidopsis thaliana OX=3702 GN=TOP3A PE=1 SV=1 && PF01396:Topoisomerase DNA binding C4 zinc finger|PF01131:DNA topoisomerase|PF01751:Toprim domain|PF06839:GRF zinc finger	NF-YB	64	25	31	16	3	0	0	0	1	0	1.73134	0.733689	0.929565	0.423644	0.0953116	0	0	0	0.030296	0
MS_gene45387	180.078	195.359	742.322	726.139	356.702	13.5259	0	16.178	43.6801	76.1056	440.12	29.8979	3.88821	4.42996e-07	6.87893e-05	MS_gene45387	chr4.4	24452179	24452658	+	480	protein_coding	- && sp|P27880|HSP12_MEDSA 18.2 kDa class I heat shock protein OS=Medicago sativa OX=3879 GN=HSP18.2 PE=2 SV=1 && PF00011:Hsp20/alpha crystallin family	HSF	217	217	807	894	366	16	0	15	47	54	34.1579	37.0563	140.806	137.736	67.6605	2.56563	0	3.0687	8.28539	14.436
MS_gene028243	29.0449	7.20216	11.9581	4.06118	48.7298	0	0	0	0	0	20.1992	0	6.72301	4.45158e-07	6.89777e-05	MS_gene028243	chr4.2	16719923	16722019	+	1500	protein_coding	- && sp|P93147|C81E1_GLYEC Isoflavone 2'-hydroxylase OS=Glycyrrhiza echinata OX=46348 GN=CYP81E1 PE=1 SV=2 && PF00067:Cytochrome P450	bHLH	35	8	13	5	50	0	0	0	0	0	1.76299	0.437162	0.72584	0.246508	2.95784	0	0	0	0	0
MS_gene09061	432.354	609.483	544.553	698.523	1103.24	235.012	259.682	141.288	191.449	194.492	677.631	204.385	1.72842	4.47762e-07	6.92335e-05	MS_gene09061	chr4.4	13875724	13878825	-	747	protein_coding	- && sp|Q96452|1433C_SOYBN 14-3-3-like protein C OS=Glycine max OX=3847 GN=GF14C PE=2 SV=1 && PF00244:14-3-3 protein	ERF	521	677	592	860	1132	278	257	131	206	138	52.6974	74.2867	66.3728	85.1394	134.469	28.6444	31.6513	17.2209	23.3347	23.7057
MS_gene87340	4.97913	11.7035	44.153	44.673	11.6952	0	1.01044	0	0	0	23.4407	0.202087	6.36292	4.63864e-07	7.12683e-05	MS_gene87340	chr8.3	24898915	24902063	-	2412	protein_coding	- && sp|Q9FKZ1|DRL42_ARATH Probable disease resistance protein At5g66900 OS=Arabidopsis thaliana OX=3702 GN=At5g66900 PE=3 SV=1 && PF00931:NB-ARC domain	C3H	6	13	48	55	12	0	1	0	0	0	0.187952	0.441783	1.66668	1.68631	0.441468	0	0.0381419	0	0	0
MS_gene070499	10.7881	11.7035	14.7177	14.6202	16.5681	0	0	0	0	0	13.6795	0	6.16176	4.70154e-07	7.19306e-05	MS_gene070499	chr5.4	67763278	67768528	-	2370	protein_coding	- && sp|I1N462|SBT1_SOYBN Subtilisin-like protease Glyma18g48580 OS=Glycine max OX=3847 GN=Glyma18g48580 PE=1 SV=3 && PF17766:Fibronectin type-III domain|PF05922:Peptidase inhibitor I9|PF00082:Subtilase family	bZIP	13	13	16	18	17	0	0	0	0	0	0.414445	0.449612	0.565406	0.561664	0.636496	0	0	0	0	0
MS_gene074108	390.861	618.485	589.626	727.763	462.933	192.744	78.8141	75.4975	197.954	45.0996	557.934	118.022	2.23674	4.81558e-07	7.33665e-05	MS_gene074108	chr6.1	6916589	6917494	+	906	protein_coding	- && sp|P51614|CHIT3_VITVI Acidic endochitinase OS=Vitis vinifera OX=29760 GN=CHIT3 PE=2 SV=1 && PF00704:Glycosyl hydrolases family 18	C2H2	471	687	641	896	475	228	78	70	213	32	39.2794	62.1544	59.2542	73.1362	46.5223	19.3697	7.92038	7.58708	19.8933	4.53226
MS_gene25800	63.0689	38.7116	68.0691	76.3502	40.9331	9.29903	18.1879	7.54975	7.43491	12.6843	57.4266	11.0312	2.38881	4.844e-07	7.35668e-05	MS_gene25800	chr3.2	70543524	70549471	+	1563	protein_coding	- && sp|Q9SHZ3|NAT1_ARATH Nucleobase-ascorbate transporter 1 OS=Arabidopsis thaliana OX=3702 GN=NAT1 PE=2 SV=1 && PF00860:Permease family	WRKY	76	43	74	94	42	11	18	7	8	9	3.6739	2.25503	3.96517	4.44756	2.38444	0.541688	1.05948	0.439789	0.433099	0.738885
MS_gene065060	52.2808	42.3127	24.836	25.1793	20.4665	0	0	0	0	5.63745	33.0151	1.12749	5.16468	4.90917e-07	7.43249e-05	MS_gene065060	chr1.2	82899873	82900467	-	324	protein_coding	- && sp|Q9LXK1|RFA3A_ARATH Replication protein A 14 kDa subunit A OS=Arabidopsis thaliana OX=3702 GN=RPA3A PE=3 SV=1 && PF08661:Replication factor A protein 3	-	63	47	27	31	21	0	0	0	0	4	14.6916	11.8904	6.97923	7.0757	5.75135	0	0	0	0	1.58419
MS_gene30484	1243.95	1041.61	1377.02	1153.37	1349.82	534.272	569.886	632.022	552.042	601.798	1233.16	578.004	1.09348	4.97033e-07	7.50944e-05	MS_gene30484	chr6.4	41646471	41651639	-	1695	protein_coding	- && sp|Q39189|RH7_ARATH DEAD-box ATP-dependent RNA helicase 7 OS=Arabidopsis thaliana OX=3702 GN=RH7 PE=1 SV=2 && PF00270:DEAD/DEAH box helicase|PF08152:GUCT (NUC152) domain|PF00271:Helicase conserved C-terminal domain	Whirly	1499	1157	1497	1420	1385	632	564	586	594	427	66.8197	55.9509	73.9675	61.9543	72.5063	28.6988	30.6118	33.9495	29.6533	32.326
MS_gene070976	32.3643	20.7062	14.7177	9.74683	12.6698	0	1.01044	0	0	0	18.041	0.202087	5.9855	5.00841e-07	7.55127e-05	MS_gene070976	chr1.4	79352993	79358826	+	2937	protein_coding	- && sp|Q9XGW1|AGO10_ARATH Protein argonaute 10 OS=Arabidopsis thaliana OX=3702 GN=AGO10 PE=1 SV=1 && PF16487:Mid domain of argonaute|PF02171:Piwi domain|PF08699:Argonaute linker 1 domain|PF02170:PAZ domain|PF16486:N-terminal domain of argonaute|PF16488:Argonaute linker 2 domain	GATA	39	23	16	12	13	0	1	0	0	0	1.0033	0.6419	0.456252	0.302155	0.392767	0	0.0313239	0	0	0
MS_gene027547	12.4478	61.2184	11.0382	23.5548	47.7552	0	0	0	0.929364	2.81873	31.2029	0.749618	5.60397	5.08273e-07	7.64746e-05	MS_gene027547	chr5.3	24274429	24275741	-	1139	protein_coding	- && sp|O48676|U74B1_ARATH UDP-glycosyltransferase 74B1 OS=Arabidopsis thaliana OX=3702 GN=UGT74B1 PE=1 SV=1 && PF00201:UDP-glucoronosyl and UDP-glucosyl transferase	HB-other	15	68	12	29	49	0	0	0	1	2	0.995038	4.8936	0.882361	1.8829	3.8174	0	0	0	0.0742904	0.22532
MS_gene65175	65.5585	9.90297	26.6757	52.7953	0	0	0	0	0	0	30.9865	0	7.34331	5.11043e-07	7.67324e-05	MS_gene65175	chr7.1	41454631	41456350	-	1482	protein_coding	- && - && PF03140:Plant protein of unknown function	C2H2	79	11	29	65	0	0	0	0	0	0	4.02764	0.608398	1.63885	3.24353	0	0	0	0	0	0
MS_gene004030	1043.96	662.599	902.376	486.529	479.502	142.867	323.34	202.765	144.981	156.439	714.992	194.078	1.88127	5.13863e-07	7.69968e-05	MS_gene004030	chr4.3	39642938	39643384	-	447	protein_coding	- && sp|Q1S9I9|H2B1_MEDTR Probable histone H2B.1 OS=Medicago truncatula OX=3880 PE=3 SV=3 && PF00125:Core histone H2A/H2B/H3/H4	-	1258	736	981	599	492	169	320	188	156	111	212.64	134.963	183.802	99.0996	97.6682	29.1001	65.86	41.3005	29.5307	31.8646
MS_gene03584	463.889	539.262	328.388	348.449	331.363	96.3718	116.2	83.0472	102.23	204.358	402.27	120.441	1.74474	5.15554e-07	7.70913e-05	MS_gene03584	chr3.4	31935650	31938571	+	672	protein_coding	- && sp|Q9CA59|NRP1_ARATH NAP1-related protein 1 OS=Arabidopsis thaliana OX=3702 GN=NRP1 PE=1 SV=1 && PF00956:Nucleosome assembly protein (NAP)	MYB_related	559	599	357	429	340	114	115	77	110	145	62.8514	73.0635	44.4926	47.2107	44.8957	13.0572	15.7437	11.2519	13.851	27.688
MS_gene42638	213.273	113.434	168.333	187.626	199.792	37.1961	55.574	53.9268	76.2078	40.8715	176.492	52.7553	1.73978	5.2385e-07	7.78685e-05	MS_gene42638	chr3.4	92027326	92049939	+	4551	protein_coding	- && sp|Q0WPU1|MYO15_ARATH Myosin-15 OS=Arabidopsis thaliana OX=3702 GN=XI-I PE=1 SV=1 && PF01843:DIL domain|PF00063:Myosin head (motor domain)	NAC	257	126	183	231	205	44	55	50	82	29	4.26676	2.26938	3.3677	3.75368	3.99708	0.744152	1.11182	1.07887	1.52463	0.817682
MS_gene013235	8.29854	3.60108	20.2368	17.8692	42.8823	0	0	0	0	0	18.5776	0	6.60197	5.25004e-07	7.78685e-05	MS_gene013235	chr3.2	81394475	81396334	+	918	protein_coding	- && sp|P28583|CDPK_SOYBN Calcium-dependent protein kinase SK5 OS=Glycine max OX=3847 PE=1 SV=1 && PF00069:Protein kinase domain	bHLH	10	4	22	22	44	0	0	0	0	0	0.823056	0.357158	2.0071	1.77228	4.2531	0	0	0	0	0
MS_gene44965	140.245	40.5121	35.8743	64.9789	39.9585	0	10.1044	0	5.57618	4.22809	64.3138	3.98173	4.02241	5.25038e-07	7.78685e-05	MS_gene44965	chr8.1	28594661	28595389	+	729	protein_coding	- && sp|Q39088|DOF34_ARATH Dof zinc finger protein DOF3.4 OS=Arabidopsis thaliana OX=3702 GN=DOF3.4 PE=1 SV=2 && PF02701:Dof domain, zinc finger	Dof	169	45	39	80	41	0	10	0	6	3	17.5159	5.05974	4.4805	8.11549	4.99059	0	1.26198	0	0.696434	0.528065
MS_gene32663	1985.84	1447.63	1108.42	1336.13	1643.17	155.547	711.347	154.231	236.058	317.107	1504.24	314.858	2.25654	5.32299e-07	7.86244e-05	MS_gene32663	chr3.1	84537201	84537836	-	636	protein_coding	- && - && PF00197:Trypsin and protease inhibitor	-	2393	1608	1205	1645	1686	184	704	143	254	225	284.288	207.239	158.679	191.276	235.232	22.2678	101.835	22.0792	33.7935	45.3961
MS_gene97814	9.95825	20.7062	11.0382	25.9915	7.79677	0	0	0	0	0	15.0982	0	6.30643	5.39169e-07	7.94776e-05	MS_gene97814	chr3.4	17204413	17206408	-	993	protein_coding	- && sp|Q9SD85|F3PH_ARATH Flavonoid 3'-monooxygenase OS=Arabidopsis thaliana OX=3702 GN=CYP75B1 PE=1 SV=1 && PF00067:Cytochrome P450	B3	12	23	12	32	8	0	0	0	0	0	0.91307	1.89855	1.01209	2.38316	0.714885	0	0	0	0	0
MS_gene32207	22.4061	166.55	231.803	211.994	81.8661	1.69073	8.08349	4.31414	0	26.7779	142.924	8.17326	4.17172	5.40687e-07	7.95401e-05	MS_gene32207	chr4.4	22695751	22697163	-	1413	protein_coding	- && sp|Q9FZC5|FOX2_ARATH Berberine bridge enzyme-like 4 OS=Arabidopsis thaliana OX=3702 GN=FOX2 PE=2 SV=1 && PF08031:Berberine and berberine like|PF01565:FAD binding domain	CPP	27	185	252	261	84	2	8	4	0	19	1.44376	10.7318	14.9364	13.66	5.27512	0.108944	0.520868	0.277986	0	1.72546
MS_gene36455	28.215	51.3154	26.6757	43.8607	28.2633	0	6.06262	0	0	0	35.666	1.21252	4.85874	5.44673e-07	7.99646e-05	MS_gene36455	chr4.1	18718721	18721512	+	1170	protein_coding	- && - && PF07712:Stress up-regulated Nod 19	-	34	57	29	54	29	0	6	0	0	0	2.19566	3.9933	2.07587	3.41319	2.19942	0	0.471786	0	0	0
MS_gene41161	52.2808	25.2076	33.1147	49.5464	58.4758	8.45367	7.07306	2.15707	5.57618	9.86555	43.7251	6.6251	2.73212	5.53378e-07	8.10788e-05	MS_gene41161	chr4.1	36412774	36413226	-	453	protein_coding	- && sp|Q1S053|H2A3_MEDTR Probable histone H2A.3 OS=Medicago truncatula OX=3880 PE=3 SV=1 && PF16211:C-terminus of histone H2A|PF00125:Core histone H2A/H2B/H3/H4	NF-YC	63	28	36	61	60	10	7	2	6	7	10.5079	5.06644	6.65569	9.95828	11.753	1.69909	1.42161	0.433548	1.12075	1.98287
MS_gene026849	26.5553	5.40162	15.6375	2.43671	65.298	0	0	0	0	0	23.0658	0	6.91426	5.56508e-07	8.13734e-05	MS_gene026849	chr2.4	20957287	20958597	-	1311	protein_coding	- && sp|Q9ZVA5|EP1L4_ARATH EP1-like glycoprotein 4 OS=Arabidopsis thaliana OX=3702 GN=At1g78860 PE=3 SV=1 && PF01453:D-mannose binding lectin	FAR1	32	6	17	3	67	0	0	0	0	0	1.84425	0.375139	1.08601	0.169228	4.5349	0	0	0	0	0
MS_gene93057	1708.67	802.14	1271.24	1288.21	1313.76	348.291	660.826	304.147	323.419	314.288	1276.8	390.194	1.70999	5.6143e-07	8.16652e-05	MS_gene93057	chr8.2	32674414	32674827	+	231	protein_coding	- && sp|O65740|DEF2_CAPAN Defensin J1-2 OS=Capsicum annuum OX=4072 PE=1 SV=1 && -	-	2059	891	1382	1586	1348	412	654	282	348	223	673.467	316.161	501.055	507.743	517.813	137.278	260.463	119.879	127.475	123.876
MS_gene95672	106.221	62.1186	137.058	166.508	105.256	3.38147	14.1461	14.021	19.5166	38.0528	115.433	17.8236	2.71936	5.61875e-07	8.16652e-05	MS_gene95672	chr7.4	33811174	33814646	-	798	protein_coding	- && sp|Q93VH9|RS41_ARATH 40S ribosomal protein S4-1 OS=Arabidopsis thaliana OX=3702 GN=RPS4A PE=2 SV=1 && PF08071:RS4NT (NUC023) domain|PF00467:KOW motif|PF16121:40S ribosomal protein S4 C-terminus|PF01479:S4 domain|PF00900:Ribosomal family S4e	NAC	128	69	149	205	108	4	14	13	21	27	12.1194	7.08744	15.6377	18.9978	12.0093	0.385809	1.614	1.59973	2.22676	4.34165
MS_gene60613	103.732	458.237	963.086	2741.3	435.645	0	6.06262	0	13.9405	32.4154	940.399	10.4837	6.49906	5.65815e-07	8.20737e-05	MS_gene60613	chr1.2	69595826	69598775	+	2097	protein_coding	- && sp|P51819|HSP83_IPONI Heat shock protein 83 OS=Ipomoea nil OX=35883 GN=HSP83A PE=2 SV=1 && PF02518:Histidine kinase-, DNA gyrase B-, and HSP90-like ATPase|PF00183:Hsp90 protein	G2-like	125	509	1047	3375	447	0	6	0	15	23	4.50385	19.8959	41.8155	119.022	18.9149	0	0.263228	0	0.60527	1.40742
MS_gene022222	30.7046	14.4043	61.6302	57.6687	71.1456	0	1.01044	1.07854	8.36427	0	47.1107	2.09065	4.44228	5.67975e-07	8.22229e-05	MS_gene022222	chr3.3	66878884	66882674	+	2601	protein_coding	- && sp|O24370|LOX21_SOLTU Linoleate 13S-lipoxygenase 2-1, chloroplastic OS=Solanum tuberosum OX=4113 GN=LOX2.1 PE=1 SV=1 && PF00305:Lipoxygenase|PF01477:PLAT/LH2 domain	ERF	37	16	67	71	73	0	1	1	9	0	1.07481	0.504223	2.15736	2.01869	2.49045	0	0.0353703	0.0377541	0.292791	0
MS_gene051837	2.48956	2.70081	75.428	363.069	7.79677	0.845367	1.01044	0	1.85873	2.81873	90.2969	1.30665	6.14987	5.6934e-07	8.22566e-05	MS_gene051837	chr8.2	6811903	6813354	+	1452	protein_coding	- && - && PF13359:DDE superfamily endonuclease	SBP	3	3	82	447	8	1	1	0	2	2	0.156109	0.169355	4.72973	22.7664	0.488899	0.0530089	0.0633597	0	0.116552	0.176749
MS_gene015706	22.4061	25.2076	16.5574	48.7341	24.3649	2.5361	2.02087	3.23561	2.78809	0	27.454	2.11613	3.64428	5.77029e-07	8.31542e-05	MS_gene015706	57353	11527	14407	+	1464	protein_coding	- && sp|Q9C9T2|SARD1_ARATH Protein SAR DEFICIENT 1 OS=Arabidopsis thaliana OX=3702 GN=SARD1 PE=1 SV=1 && PF07887:Calmodulin binding protein-like	HSF	27	28	18	60	25	3	2	3	3	0	1.39346	1.56769	1.02972	3.03084	1.51529	0.157723	0.125681	0.201226	0.173395	0
MS_gene030228	2.48956	13.504	20.2368	11.3713	52.6282	0	0	0	0	0	20.046	0	6.71103	5.84915e-07	8.40058e-05	MS_gene030228	chr8.2	9000152	9002729	+	1033	protein_coding	- && sp|Q9SMZ4|AASS_ARATH Alpha-aminoadipic semialdehyde synthase OS=Arabidopsis thaliana OX=3702 GN=LKR/SDH PE=1 SV=1 && PF03435:Saccharopine dehydrogenase NADP binding domain|PF04455:LOR/SDH bifunctional enzyme conserved region	-	3	15	22	14	54	0	0	0	0	0	0.219429	1.19024	1.78366	1.00226	4.63862	0	0	0	0	0
MS_gene01273	34.024	78.3235	48.7522	22.7426	75.044	10.9898	4.04175	6.47121	2.78809	0	51.7773	4.85816	3.36596	5.89477e-07	8.4494e-05	MS_gene01273	chr2.2	70887202	70887693	-	492	protein_coding	- && sp|Q9ZNS4|PRB1_ARATH Pathogenesis-related protein 1 OS=Arabidopsis thaliana OX=3702 GN=PRB1 PE=2 SV=1 && PF00188:Cysteine-rich secretory protein family	MYB_related	41	87	53	28	77	13	4	6	3	0	6.29638	14.4943	9.02194	4.20868	13.8874	2.03373	0.747953	1.19754	0.515956	0
MS_gene74558	1474.65	2083.22	1814.87	860.97	1120.79	669.531	356.684	264.241	358.734	208.586	1470.9	371.555	1.98371	6.07364e-07	8.67158e-05	MS_gene74558	chr2.3	59816906	59819092	-	1068	protein_coding	- && sp|Q9LEH3|PER15_IPOBA Peroxidase 15 OS=Ipomoea batatas OX=4120 GN=pod PE=1 SV=1 && PF00141:Peroxidase	FAR1	1777	2314	1973	1060	1150	792	353	245	386	148	125.715	177.597	154.719	73.3985	95.5481	57.0781	30.4077	22.5268	30.5824	17.7821
MS_gene44723	19.0866	28.8086	5.51912	11.3713	33.1363	0	0	1.07854	0	0	19.5844	0.215707	6.10166	6.10852e-07	8.70428e-05	MS_gene44723	chr7.2	81078427	81080157	-	1170	protein_coding	- && sp|P30074|CHS2_MEDSA Chalcone synthase 2 OS=Medicago sativa OX=3879 GN=CHS2 PE=1 SV=1 && PF02797:Chalcone and stilbene synthases, C-terminal domain|PF00195:Chalcone and stilbene synthases, N-terminal domain	B3	23	32	6	14	34	0	0	1	0	0	1.4853	2.24185	0.429491	0.884901	2.57863	0	0	0.0839304	0	0
MS_gene21348	14.9374	22.5067	5.51912	23.5548	9.74597	0	0	0	0	0	15.2528	0	6.32115	6.35773e-07	9.024e-05	MS_gene21348	chr1.4	71305334	71310901	+	2766	protein_coding	- && - && PF14868:Domain of unknown function (DUF4487)	-	18	25	6	29	10	0	0	0	0	0	0.491691	0.740851	0.181672	0.775351	0.320807	0	0	0	0	0
MS_gene072977	1466.35	1441.33	1285.03	1996.48	1615.88	124.269	607.272	196.293	400.556	469.318	1561.02	359.542	2.11897	6.44136e-07	9.12488e-05	MS_gene072977	chr3.4	93994251	93996565	+	972	protein_coding	- && sp|P50346|RLA0_SOYBN 60S acidic ribosomal protein P0 OS=Glycine max OX=3847 PE=2 SV=1 && PF00428:60s Acidic ribosomal protein|PF17777:Insertion domain in 60S ribosomal protein L10P|PF00466:Ribosomal protein L10	-	1767	1601	1397	2458	1658	147	601	182	431	333	137.354	135.011	120.37	187.011	151.361	11.6404	56.8837	18.387	37.5204	43.9614
MS_gene49806	38.1733	36.9111	12.8779	38.9873	38.0093	0	3.03131	0	4.64682	0	32.9918	1.53563	4.36854	6.52327e-07	9.21915e-05	MS_gene49806	chr6.3	20044661	20046242	-	984	protein_coding	- && sp|P97429|ANXA4_MOUSE Annexin A4 OS=Mus musculus OX=10090 GN=Anxa4 PE=1 SV=4 && PF00191:Annexin	MYB	46	41	14	48	39	0	3	0	5	0	3.53212	3.41532	1.19158	3.60744	3.51694	0	0.280482	0	0.429963	0
MS_gene29408	36.5136	72.0216	88.3059	237.985	110.129	10.9898	10.1044	31.2775	11.1524	12.6843	108.991	15.2417	2.84207	6.53328e-07	9.21915e-05	MS_gene29408	chr3.3	31563404	31578488	-	759	protein_coding	- && sp|G9M9M2|F6H13_IPOBA Feruloyl CoA ortho-hydroxylase F6H1-3 OS=Ipomoea batatas OX=4120 GN=F6H1-3 PE=1 SV=1 && PF14226:non-haem dioxygenase in morphine synthesis N-terminal	STAT	44	80	96	293	113	13	10	29	12	9	4.38009	8.63956	10.593	28.5482	13.2109	1.31831	1.2121	3.75199	1.33781	1.52158
MS_gene22175	19.0866	31.5094	12.8779	34.9261	68.2218	0	4.04175	0	0	0	33.3244	0.808349	5.34355	6.54759e-07	9.22144e-05	MS_gene22175	chr3.4	41062332	41065911	+	2445	protein_coding	- && sp|O81832|Y4729_ARATH G-type lectin S-receptor-like serine/threonine-protein kinase At4g27290 OS=Arabidopsis thaliana OX=3702 GN=At4g27290 PE=3 SV=4 && PF01453:D-mannose binding lectin|PF08276:PAN-like domain|PF07714:Protein tyrosine kinase|PF00954:S-locus glycoprotein domain	FAR1	23	35	14	43	70	0	4	0	0	0	0.710757	1.17336	0.479555	1.3006	2.54047	0	0.150508	0	0	0
MS_gene052053	27.3852	138.642	104.863	280.221	128.647	10.9898	10.1044	11.8639	7.43491	39.4622	135.952	15.971	3.11353	6.77525e-07	9.52361e-05	MS_gene052053	chr2.2	4571713	4573687	+	1089	protein_coding	- && sp|P25083|ADT1_SOLTU ADP,ATP carrier protein, mitochondrial OS=Solanum tuberosum OX=4113 GN=ANT PE=2 SV=1 && PF00153:Mitochondrial carrier protein	ERF	33	154	114	345	132	13	10	11	8	28	2.28959	11.5914	8.7673	23.4285	10.7558	0.918821	0.844796	0.991904	0.62161	3.29931
MS_gene04107	120.329	118.836	177.532	215.242	212.462	6.76293	32.334	11.8639	13.9405	62.012	168.88	25.3827	2.75444	6.82395e-07	9.57355e-05	MS_gene04107	chr3.2	52727662	52733186	+	1392	protein_coding	- && sp|Q9FF99|AAP7_ARATH Probable amino acid permease 7 OS=Arabidopsis thaliana OX=3702 GN=AAP7 PE=2 SV=1 && PF01490:Transmembrane amino acid transporter protein	MYB_related	145	132	193	265	218	8	32	11	15	44	7.87048	7.77281	11.612	14.0786	13.8967	0.44235	2.1149	0.775994	0.911818	4.05608
MS_gene017707	10.7881	9.0027	11.9581	10.5591	34.1109	0	0	0	0	0	15.2838	0	6.31978	6.86583e-07	9.5976e-05	MS_gene017707	chr7.4	19434205	19436684	+	1566	protein_coding	- && sp|Q67UL3|PIN1C_ORYSJ Probable auxin efflux carrier component 1c OS=Oryza sativa subsp. japonica OX=39947 GN=PIN1C PE=2 SV=1 && PF03547:Membrane transport protein	NAC	13	10	13	13	35	0	0	0	0	0	0.627226	0.523421	0.695249	0.613909	1.98322	0	0	0	0	0
MS_gene026541	194.186	378.113	273.196	288.344	436.619	38.0415	66.6888	45.2985	59.4793	146.574	314.092	71.2164	2.14916	6.8675e-07	9.5976e-05	MS_gene026541	chr1.1	17250511	17253686	+	1119	protein_coding	- && sp|Q43383|ACCH5_ARATH 1-aminocyclopropane-1-carboxylate oxidase homolog 5 OS=Arabidopsis thaliana OX=3702 GN=2A6 PE=2 SV=2 && PF03171:2OG-Fe(II) oxygenase superfamily|PF14226:non-haem dioxygenase in morphine synthesis N-terminal	Dof	234	420	297	355	448	45	66	42	64	104	15.8	30.7654	22.2288	23.4612	35.5258	3.09527	5.42617	3.68574	4.83956	11.9261
MS_gene025909	33.1942	17.1051	8.27868	1.62447	43.8569	0	0	0	0	0	20.8119	0	6.76659	6.90356e-07	9.62948e-05	MS_gene025909	chr7.1	880896	892528	+	3402	protein_coding	- && sp|Q9M364|ATX3_ARATH Histone-lysine N-methyltransferase ATX3 OS=Arabidopsis thaliana OX=3702 GN=ATX3 PE=2 SV=2 && PF13639:Ring finger domain|PF13831:PHD-finger|PF13832:PHD-zinc-finger like domain|PF00628:PHD-finger|PF00855:PWWP domain	C2H2	40	19	9	2	45	0	0	0	0	0	0.888378	0.457786	0.221563	0.0434759	1.17374	0	0	0	0	0
MS_gene99459	24.8956	7.20216	8.27868	31.6772	8.77137	0	0	0	0	0	16.165	0	6.40614	7.06729e-07	9.82015e-05	MS_gene99459	chr4.2	83389062	83392185	+	1404	protein_coding	- && - && -	-	30	8	9	39	9	0	0	0	0	0	1.61446	0.467053	0.536864	2.05423	0.568815	0	0	0	0	0
MS_gene61326	83.8153	20.7062	76.3478	34.1139	48.7298	0	10.1044	0	2.78809	1.40936	52.7426	2.86036	4.19805	7.2592e-07	0.000100174	MS_gene61326	chr6.3	81198303	81201874	-	630	protein_coding	- && sp|O82480|RAC7_ARATH Rac-like GTP-binding protein ARAC7 OS=Arabidopsis thaliana OX=3702 GN=ARAC7 PE=1 SV=1 && PF00071:Ras family	NAC	101	23	83	42	50	0	10	0	3	1	12.113	2.99247	11.0338	4.93016	7.04247	0	1.46029	0	0.402937	0.203682
MS_gene54139	66.3883	260.178	158.215	184.377	53.6028	17.7527	21.2192	15.0995	38.1039	4.22809	144.552	19.2807	2.89351	7.26439e-07	0.000100174	MS_gene54139	chr2.2	23374845	23377651	+	1095	protein_coding	- && sp|Q9LE86|S8H_ARATH Scopoletin 8-hydroxylase OS=Arabidopsis thaliana OX=3702 GN=S8H PE=1 SV=1 && PF03171:2OG-Fe(II) oxygenase superfamily|PF14226:non-haem dioxygenase in morphine synthesis N-terminal	GATA	80	289	172	227	55	21	21	14	41	3	5.52012	21.6335	13.1554	15.3308	4.45701	1.47612	1.76435	1.25551	3.1683	0.351561
MS_gene014351	238.168	135.04	228.124	316.772	341.109	36.3508	76.7932	50.6912	88.2896	21.1405	251.843	54.653	2.19901	7.34336e-07	0.000101071	MS_gene014351	chr3.2	91108727	91116288	-	2346	protein_coding	- && sp|Q5R434|TSR1_PONAB Pre-rRNA-processing protein TSR1 homolog OS=Pongo abelii OX=9601 GN=TSR1 PE=2 SV=1 && PF08142:AARP2CN (NUC121) domain|PF04950:40S ribosome biogenesis protein Tsr1 and BMS1 C-terminal	B3	287	150	248	390	350	43	76	47	95	15	9.24328	5.24091	8.85345	12.2939	13.2384	1.41077	2.98034	1.96732	3.42651	0.820459
MS_gene015390	25.7255	26.1078	26.6757	12.1835	40.9331	0	3.03131	0	0	0	26.3251	0.606262	5.40911	7.36497e-07	0.000101177	MS_gene015390	chr5.3	6425465	6428042	+	1188	protein_coding	- && - && -	-	31	29	29	15	42	0	3	0	0	0	1.97159	2.0009	2.04442	0.933743	3.1371	0	0.232319	0	0	0
MS_gene007827	43.1524	4.50135	25.7559	16.2447	12.6698	0	0	1.07854	0	0	20.4648	0.215707	6.16779	7.40158e-07	0.000101297	MS_gene007827	chr8.1	53709075	53710631	+	966	protein_coding	- && sp|P55197|AF10_HUMAN Protein AF-10 OS=Homo sapiens OX=9606 GN=MLLT10 PE=1 SV=2 && PF13832:PHD-zinc-finger like domain|PF00628:PHD-finger	HB-PHD	52	5	28	20	13	0	0	1	0	0	4.06723	0.424264	2.42756	1.53111	1.19416	0	0	0.101655	0	0
MS_gene049683	13.2777	47.7143	45.9927	48.7341	22.4157	4.22683	1.01044	1.07854	5.57618	0	35.6269	2.3784	3.82637	7.57198e-07	0.000103434	MS_gene049683	chr3.3	58026665	58027795	-	1131	protein_coding	- && - && -	-	16	53	50	60	23	5	1	1	6	0	1.06888	3.84111	3.70251	3.92321	1.80452	0.34027	0.0813424	0.0868245	0.448895	0
MS_gene031129	22.4061	3.60108	12.8779	10.5591	35.0855	0	0	0	0	0	16.9059	0	6.46658	7.6307e-07	0.000103846	MS_gene031129	chr6.2	8744214	8746698	-	2073	protein_coding	- && - && PF04937:Protein of unknown function (DUF 659)	C2H2	27	4	14	13	36	0	0	0	0	0	0.984094	0.158163	0.565611	0.463764	1.54099	0	0	0	0	0
MS_gene20627	1.65971	35.1105	12.8779	18.6814	24.3649	0	0	0	0	0	18.5389	0	6.59987	7.76583e-07	0.000105194	MS_gene20627	chr6.3	4046140	4048760	+	447	protein_coding	- && sp|P9WLH5|RNHPH_MYCTU Bifunctional protein Rv2228c OS=Mycobacterium tuberculosis (strain ATCC 25618 / H37Rv) OX=83332 GN=Rv2228c PE=1 SV=1 && PF13456:Reverse transcriptase-like	NAC	2	39	14	23	25	0	0	0	0	0	0.338061	7.15155	2.62307	3.80516	4.96281	0	0	0	0	0
MS_gene010557	92.9437	41.4124	75.428	35.7384	84.7899	0.845367	16.167	6.47121	10.223	2.81873	66.0625	7.30506	3.16853	7.78761e-07	0.000105194	MS_gene010557	chr5.1	12310962	12311387	+	426	protein_coding	- && sp|Q147F9|AATPC_ARATH AAA-ATPase At3g50940 OS=Arabidopsis thaliana OX=3702 GN=At3g50940 PE=2 SV=1 && PF00004:ATPase family associated with various cellular activities (AAA)	NAC	112	46	82	44	87	1	16	6	11	2	19.8646	8.85098	16.121	7.63828	18.122	0.180678	3.45533	1.38308	2.18494	0.60244
MS_gene78005	12.4478	75.6227	0	10.5591	113.053	0	0	1.07854	0	0	42.3366	0.215707	7.21426	7.85661e-07	0.000105929	MS_gene78005	chr3.4	13809802	13815493	+	3936	protein_coding	- && sp|Q9LK64|AB3C_ARATH ABC transporter C family member 3 OS=Arabidopsis thaliana OX=3702 GN=ABCC3 PE=1 SV=1 && PF00664:ABC transporter transmembrane region|PF00005:ABC transporter	LBD	15	84	0	13	116	0	0	1	0	0	0.287944	1.74931	0	0.244253	2.61516	0	0	0.0249488	0	0
MS_gene26696	27.3852	122.437	13.7978	99.905	90.6375	0	0	10.7854	3.71746	2.81873	70.8324	3.46431	4.37285	7.96519e-07	0.000106996	MS_gene26696	chr8.4	10077366	10082336	+	1581	protein_coding	- && sp|Q9LMA1|FMO1_ARATH Probable flavin-containing monooxygenase 1 OS=Arabidopsis thaliana OX=3702 GN=FMO1 PE=2 SV=1 && PF00743:Flavin-binding monooxygenase-like	C2H2	33	136	15	123	93	0	0	10	4	2	1.57708	7.05099	0.7946	5.75342	5.21971	0	0	0.621117	0.214084	0.162327
MS_gene42543	38.1733	50.4151	33.1147	62.5421	75.044	0	10.1044	0	0	1.40936	51.8578	2.30275	4.49903	8.04073e-07	0.000107811	MS_gene42543	chr7.1	16242919	16249608	+	3150	protein_coding	- && sp|F4J2M6|KN14L_ARATH Kinesin-like protein KIN-14L OS=Arabidopsis thaliana OX=3702 GN=KIN14L PE=3 SV=2 && PF00307:Calponin homology (CH) domain|PF00225:Kinesin motor domain	NAC	46	56	36	77	77	0	10	0	0	1	1.10337	1.45721	0.957152	1.80773	2.16908	0	0.292058	0	0	0.0407364
MS_gene023152	58.0898	266.48	114.062	161.635	186.148	31.2786	43.4488	32.3561	30.669	38.0528	157.283	35.161	2.16277	8.11492e-07	0.000108605	MS_gene023152	chr4.3	18888924	18891005	-	456	protein_coding	- && sp|O22584|RS14_LUPLU 40S ribosomal protein S14 OS=Lupinus luteus OX=3873 GN=RPS14 PE=2 SV=1 && PF00411:Ribosomal protein S11	-	70	296	124	199	191	37	43	30	33	27	11.5986	53.2072	22.7743	32.2731	37.1676	6.24529	8.67527	6.46043	6.12358	7.59788
MS_gene86664	0.829854	67.5202	143.497	127.521	21.4411	0	0	0	0	5.63745	72.1619	1.12749	6.20904	8.14615e-07	0.000108722	MS_gene86664	chr7.4	74038529	74040751	+	1431	protein_coding	- && sp|P93149|C93B1_GLYEC Licodione synthase OS=Glycyrrhiza echinata OX=46348 GN=CYP93B1 PE=1 SV=2 && PF00067:Cytochrome P450	B3	1	75	156	157	22	0	0	0	0	4	0.0527998	4.29601	9.13007	8.11358	1.3642	0	0	0	0	0.358686
MS_gene28838	33.1942	95.4286	279.635	529.578	284.582	0	26.2714	11.8639	21.3754	25.3685	244.484	16.9758	3.85538	8.15354e-07	0.000108722	MS_gene28838	chr7.4	5529246	5530984	-	1020	protein_coding	- && sp|O22893|GOLS1_ARATH Galactinol synthase 1 OS=Arabidopsis thaliana OX=3702 GN=GOLS1 PE=1 SV=1 && PF01501:Glycosyl transferase family 8	-	40	106	304	652	292	0	26	11	23	18	2.963	8.51822	24.961	47.2716	25.4026	0	2.34505	1.059	1.90802	2.26447
MS_gene91631	19.9165	7.20216	11.9581	17.8692	11.6952	0	0	0	0	0	13.7282	0	6.16919	8.47431e-07	0.000112792	MS_gene91631	chr7.4	85491201	85491611	+	411	protein_coding	- && sp|P68429|H32_MEDSA Histone H3.2 OS=Medicago sativa OX=3879 GN=H3-1.1 PE=1 SV=2 && PF00125:Core histone H2A/H2B/H3/H4	bHLH	24	8	13	22	12	0	0	0	0	0	4.41206	1.59548	2.64905	3.95852	2.59081	0	0	0	0	0
MS_gene016248	41.4927	261.078	92.9052	149.451	203.691	30.4332	11.1148	15.0995	27.8809	35.2341	149.724	23.9525	2.64682	8.79874e-07	0.00011672	MS_gene016248	chr7.1	28208405	28212034	-	990	protein_coding	- && sp|Q40316|VESTR_MEDSA Vestitone reductase OS=Medicago sativa OX=3879 PE=1 SV=1 && PF01370:NAD dependent epimerase/dehydratase family	B3	50	290	101	184	209	36	11	14	30	25	3.81599	24.0108	8.54427	13.7447	18.733	2.79887	1.0222	1.38867	2.56414	3.2404
MS_gene76513	43.1524	72.9219	29.4353	102.342	37.0347	2.5361	16.167	6.47121	4.64682	4.22809	56.9772	6.80984	3.06544	8.80157e-07	0.00011672	MS_gene76513	chr2.3	2490518	2499410	-	1908	protein_coding	- && sp|Q9M817|PTR6_ARATH Protein NRT1/ PTR FAMILY 1.2 OS=Arabidopsis thaliana OX=3702 GN=NPF1.2 PE=1 SV=1 && PF00854:POT family	TALE	52	81	32	126	38	3	16	6	5	3	2.05919	3.47976	1.40463	4.88365	1.76726	0.12102	0.771474	0.3088	0.221742	0.201761
MS_gene012323	102.902	99.93	78.1875	125.897	75.044	14.3712	33.3444	29.1205	28.8103	28.1873	96.392	26.7667	1.85528	8.87051e-07	0.000117207	MS_gene012323	chr8.4	7534049	7539550	+	1161	protein_coding	- && sp|E9Q5C9|NOLC1_MOUSE Nucleolar and coiled-body phosphoprotein 1 OS=Mus musculus OX=10090 GN=Nolc1 PE=1 SV=1 && PF05022:SRP40, C-terminal domain	-	124	111	85	155	77	17	33	27	31	20	8.06978	7.83671	6.13163	9.87307	5.8851	1.12702	2.61494	2.28369	2.25936	2.2105
MS_gene060164	41.4927	79.2238	58.8706	97.4683	22.4157	4.22683	0	1.07854	0.929364	14.0936	59.8942	4.06567	3.95836	8.90449e-07	0.000117442	MS_gene060164	chr2.3	20283974	20285855	-	1407	protein_coding	- && sp|Q147F9|AATPC_ARATH AAA-ATPase At3g50940 OS=Arabidopsis thaliana OX=3702 GN=At3g50940 PE=2 SV=1 && PF00004:ATPase family associated with various cellular activities (AAA)|PF14363:Domain associated at C-terminal with AAA	ERF	50	88	64	120	23	5	0	1	1	10	2.68502	5.12663	3.80956	6.30724	1.45054	0.273522	0	0.0697928	0.0601398	0.91201
MS_gene36927	125.308	121.536	91.0655	59.2932	129.621	36.3508	25.2609	24.8063	13.9405	31.006	105.365	26.2729	2.00505	9.32126e-07	0.000122273	MS_gene36927	chr8.2	64475923	64482575	+	3144	protein_coding	- && sp|P93733|PLDB1_ARATH Phospholipase D beta 1 OS=Arabidopsis thaliana OX=3702 GN=PLDBETA1 PE=1 SV=4 && PF12357:Phospholipase D C terminal|PF00614:Phospholipase D Active site motif|PF00168:C2 domain	TALE	151	135	99	73	133	43	25	23	15	22	3.62883	3.51961	2.63719	1.71709	3.75374	1.05269	0.731538	0.718373	0.403706	0.897912
MS_gene97810	8.29854	10.8032	34.9544	116.962	38.0093	3.38147	0	0	1.85873	0	41.8055	1.04804	5.19861	9.45929e-07	0.000123846	MS_gene97810	chr3.4	17333208	17337958	+	1551	protein_coding	- && sp|Q9SBQ9|F3PH_PETHY Flavonoid 3'-monooxygenase OS=Petunia hybrida OX=4102 GN=CYP75B2 PE=2 SV=1 && PF00067:Cytochrome P450	G2-like	10	12	38	144	39	4	0	0	2	0	0.487147	0.63418	2.05192	6.86599	2.23125	0.198502	0	0	0.109112	0
MS_gene32853	36.5136	153.946	200.528	65.7911	115.977	23.6703	15.1566	4.31414	25.0928	11.2749	114.551	15.9017	2.8359	9.47522e-07	0.000123846	MS_gene32853	chr3.1	81923269	81926179	-	2109	protein_coding	- && sp|Q9ZQB9|CSLCC_ARATH Probable xyloglucan glycosyltransferase 12 OS=Arabidopsis thaliana OX=3702 GN=CSLC12 PE=1 SV=1 && PF13632:Glycosyl transferase family group 2	MYB_related	44	171	218	81	119	28	15	4	27	8	1.57633	6.64604	8.65703	2.84028	5.00686	1.02187	0.654326	0.186247	1.08329	0.486751
MS_gene028354	34.8539	72.0216	85.5464	63.3544	12.6698	0	0	0	6.50555	5.63745	53.6892	2.4286	4.51121	9.67105e-07	0.000125727	MS_gene028354	chr4.2	18018371	18019693	-	1323	protein_coding	- && sp|O64743|BBE15_ARATH Berberine bridge enzyme-like 15 OS=Arabidopsis thaliana OX=3702 GN=MEE23 PE=1 SV=1 && PF08031:Berberine and berberine like|PF01565:FAD binding domain	CPP	42	80	93	78	13	0	0	0	7	4	2.39862	4.95648	5.88724	4.36001	0.871925	0	0	0	0.447708	0.387966
MS_gene92068	10.7881	2.70081	12.8779	55.232	37.0347	0	0	0	0	1.40936	23.7267	0.281873	6.38036	9.70713e-07	0.000125971	MS_gene92068	chr2.1	17575909	17580012	+	843	protein_coding	- && sp|Q3AF07|DNAJ_CARHZ Chaperone protein DnaJ OS=Carboxydothermus hydrogenoformans (strain ATCC BAA-161 / DSM 6008 / Z-2901) OX=246194 GN=dnaJ PE=3 SV=1 && PF13370:4Fe-4S single cluster domain of Ferredoxin I|PF00226:DnaJ domain	NAC	13	3	14	68	38	0	0	0	0	1	1.16517	0.2917	1.39088	5.96532	3.99992	0	0	0	0	0.152218
MS_gene066012	123.648	367.31	76.3478	302.152	134.494	59.1757	27.2818	11.8639	28.8103	33.8247	200.79	32.1913	2.63734	9.80821e-07	0.00012683	MS_gene066012	chr1.2	58067781	58073374	+	927	protein_coding	- && sp|Q682V0|XRCC4_ARATH DNA repair protein XRCC4 OS=Arabidopsis thaliana OX=3702 GN=XRCC4 PE=1 SV=2 && PF06632:DNA double-strand break repair and V(D)J recombination protein XRCC4|PF00280:Potato inhibitor I family	-	149	408	83	372	138	70	27	11	31	24	12.1445	36.0764	7.49872	29.6767	13.2098	5.81211	2.67956	1.16525	2.82969	3.32219
MS_gene002294	332.772	96.3289	1535.24	110.464	207.589	23.6703	44.4592	83.0472	31.5984	14.0936	456.478	39.3737	3.53405	9.84223e-07	0.000127043	MS_gene002294	chr2.3	72837059	72837512	-	454	protein_coding	- && sp|Q9ZNS4|PRB1_ARATH Pathogenesis-related protein 1 OS=Arabidopsis thaliana OX=3702 GN=PRB1 PE=2 SV=1 && PF00188:Cysteine-rich secretory protein family	HD-ZIP	401	107	1669	136	213	28	44	77	34	10	66.7361	19.3184	307.886	22.1532	41.6312	4.74698	8.91613	16.6548	6.33694	2.82643
MS_gene65651	105.391	128.739	157.295	172.194	337.21	3.38147	44.4592	7.54975	25.0928	35.2341	180.166	23.1435	2.96827	9.9246e-07	0.000127428	MS_gene65651	chr5.2	47536839	47540233	+	1065	protein_coding	- && sp|Q39224|SRG1_ARATH Protein SRG1 OS=Arabidopsis thaliana OX=3702 GN=SRG1 PE=2 SV=1 && PF03171:2OG-Fe(II) oxygenase superfamily|PF14226:non-haem dioxygenase in morphine synthesis N-terminal	Dof	127	143	171	212	346	4	44	7	27	25	9.01003	11.006	13.4473	14.721	28.8285	0.289085	3.80087	0.645436	2.14521	3.0122
MS_gene001207	92.1138	71.1213	82.7868	90.1582	20.4665	0.845367	12.1252	1.07854	0	9.86555	71.3293	4.78294	3.93949	9.95667e-07	0.000127614	MS_gene001207	chr3.1	66011501	66013249	-	681	protein_coding	- && sp|Q9S750|KITHA_ARATH Thymidine kinase a OS=Arabidopsis thaliana OX=3702 GN=TK1A PE=1 SV=1 && PF00265:Thymidine kinase	WRKY	111	79	90	111	21	1	12	1	0	7	12.3154	9.50874	11.0684	12.0539	2.73632	0.113023	1.62111	0.144198	0	1.319
MS_gene24974	4.14927	15.3046	9.19853	35.7384	40.9331	0.845367	0	0	0	0	21.0648	0.169073	6.20738	1.00365e-06	0.000128264	MS_gene24974	chr4.1	82295457	82296035	+	579	protein_coding	- && sp|Q9C523|DIR19_ARATH Dirigent protein 19 OS=Arabidopsis thaliana OX=3702 GN=DIR19 PE=2 SV=1 && PF03018:Dirigent-like protein	B3	5	17	10	44	42	1	0	0	0	0	0.652475	2.40665	1.44647	5.61987	6.43674	0.132934	0	0	0	0
MS_gene019070	63.8988	48.6146	80.9471	64.9789	34.1109	7.6083	14.1461	3.23561	0	1.40936	58.51	5.27988	3.44809	1.00427e-06	0.000128264	MS_gene019070	chr3.1	29658658	29660070	+	1413	protein_coding	- && sp|D4Q9Z5|SGT3_SOYBN Soyasaponin III rhamnosyltransferase OS=Glycine max OX=3847 GN=GmSGT3 PE=1 SV=1 && PF00201:UDP-glucoronosyl and UDP-glucosyl transferase	HB-other	77	54	88	80	35	9	14	3	0	1	4.11738	3.13253	5.2159	4.18697	2.19797	0.490248	0.911518	0.208489	0	0.0908137
MS_gene056862	23.2359	9.0027	18.3971	8.93459	9.74597	0	0	0	0	0	13.8632	0	6.18236	1.01282e-06	0.000129129	MS_gene056862	chr1.1	45923195	45925632	+	1311	protein_coding	- && sp|Q8S340|PPA22_ARATH Purple acid phosphatase 22 OS=Arabidopsis thaliana OX=3702 GN=PAP22 PE=2 SV=1 && PF00149:Calcineurin-like phosphoesterase|PF16656:Purple acid Phosphatase, N-terminal domain|PF14008:Iron/zinc purple acid phosphatase-like protein C	SRS	28	10	20	11	10	0	0	0	0	0	1.61372	0.625231	1.27766	0.620501	0.67685	0	0	0	0	0
MS_gene64416	7.46869	9.90297	22.9963	4.06118	45.806	0	0	0	0	0	18.047	0	6.55907	1.01887e-06	0.000129673	MS_gene64416	chr2.1	49326928	49330456	-	822	protein_coding	- && sp|A0A059TC02|CCR1_PETHY Cinnamoyl-CoA reductase 1 OS=Petunia hybrida OX=4102 GN=CCR1 PE=1 SV=1 && PF16363:GDP-mannose 4,6 dehydratase	GeBP	9	11	25	5	47	0	0	0	0	0	0.827262	1.09689	2.54717	0.449832	5.07366	0	0	0	0	0
MS_gene40645	175.099	83.7251	96.5846	82.848	147.164	5.91757	19.1983	24.8063	1.85873	28.1873	117.084	15.9936	2.89278	1.03173e-06	0.000130948	MS_gene40645	chr4.4	38747118	38752319	+	1980	protein_coding	- && sp|M4ISH1|CCL6_HUMLU Probable CoA ligase CCL6 OS=Humulus lupulus OX=3486 GN=CCL6 PE=2 SV=1 && PF00501:AMP-binding enzyme	NAC	211	93	105	102	151	7	19	23	2	20	8.05174	3.85	4.44133	3.80967	6.76717	0.272113	0.882811	1.14069	0.0854714	1.29616
MS_gene55687	287.13	114.334	167.413	159.198	93.5613	18.5981	68.7097	16.178	19.5166	18.3217	164.327	28.2648	2.53751	1.0325e-06	0.000130948	MS_gene55687	chr3.3	57069548	57070085	+	453	protein_coding	- && sp|Q9STG6|DUT_ARATH Deoxyuridine 5'-triphosphate nucleotidohydrolase OS=Arabidopsis thaliana OX=3702 GN=DUT PE=1 SV=1 && PF00692:dUTPase	-	346	127	182	196	96	22	68	15	21	13	57.7099	22.9799	33.6482	31.9971	18.8048	3.73801	13.8099	3.25161	3.92263	3.68247
MS_gene79004	5.80898	45.0135	25.7559	36.5506	15.5935	0	0	2.15707	0	0	25.7445	0.431414	5.92021	1.04969e-06	0.000132897	MS_gene79004	chr5.2	26804350	26805456	+	1107	protein_coding	- && sp|O04529|2MMP_ARATH Metalloendoproteinase 2-MMP OS=Arabidopsis thaliana OX=3702 GN=2MMP PE=1 SV=1 && PF01471:Putative peptidoglycan binding domain|PF00413:Matrixin	SBP	7	50	28	45	16	0	0	2	0	0	0.477774	3.70225	2.11836	3.0062	1.28253	0	0	0.177414	0	0
MS_gene90250	37.3434	100.83	172.932	1188.3	642.259	5.0722	20.2087	29.1205	53.9031	45.0996	428.333	30.6808	3.80665	1.07065e-06	0.000134847	MS_gene90250	chr4.2	20148385	20148861	+	477	protein_coding	- && sp|P27880|HSP12_MEDSA 18.2 kDa class I heat shock protein OS=Medicago sativa OX=3879 GN=HSP18.2 PE=2 SV=1 && PF00011:Hsp20/alpha crystallin family	NF-YB	45	112	188	1463	659	6	20	27	58	32	7.12798	19.2461	33.0087	226.818	122.592	0.968163	3.85737	5.55841	10.2888	8.60845
MS_gene47109	177.589	455.537	239.162	320.021	281.658	38.0415	17.1774	121.875	22.3047	15.503	294.793	42.9802	2.7768	1.07361e-06	0.000134986	MS_gene47109	chr6.3	16318996	16324161	-	1368	protein_coding	- && sp|Q9FKS8|LHT1_ARATH Lysine histidine transporter 1 OS=Arabidopsis thaliana OX=3702 GN=LHT1 PE=1 SV=1 && PF01490:Transmembrane amino acid transporter protein	MYB	214	506	260	394	289	45	17	113	24	11	11.8195	30.3185	15.9176	21.2992	18.7459	2.53187	1.14325	8.11143	1.4845	1.03181
MS_gene31554	151.033	158.448	318.269	157.574	135.469	32.1239	52.5427	72.2619	20.446	32.4154	184.159	41.958	2.13502	1.12322e-06	0.000140736	MS_gene31554	chr2.4	11454129	11454614	-	486	protein_coding	- && - && -	MYB	182	176	346	194	139	38	52	67	22	23	28.2948	29.6838	59.6251	29.5201	25.379	6.01815	9.84343	13.5377	3.83039	6.07275
MS_gene024753	26.5553	17.1051	6.43897	40.6118	6.82218	0	0	1.07854	0	0	19.5067	0.215707	6.10024	1.13483e-06	0.000141702	MS_gene024753	chr5.3	2580299	2582540	+	1365	protein_coding	- && sp|Q9SZA4|CDC21_ARATH Cell division cycle 20.1, cofactor of APC complex OS=Arabidopsis thaliana OX=3702 GN=CDC20-1 PE=1 SV=1 && PF00400:WD domain, G-beta repeat|PF12894:Anaphase-promoting complex subunit 4 WD40 domain	MYB_related	32	19	7	50	7	0	0	1	0	0	1.77129	1.14094	0.429491	2.70888	0.455052	0	0	0.0719403	0	0
MS_gene006118	15.7672	19.8059	30.3552	96.656	85.7645	0	7.07306	3.23561	0	1.40936	49.6698	2.34361	4.42086	1.16702e-06	0.000145471	MS_gene006118	chr1.4	76275958	76277257	+	1170	protein_coding	- && sp|P30075|CHS4_MEDSA Chalcone synthase 4 OS=Medicago sativa OX=3879 GN=CHS4 PE=2 SV=2 && PF00195:Chalcone and stilbene synthases, N-terminal domain|PF02797:Chalcone and stilbene synthases, C-terminal domain	B3	19	22	33	119	88	0	7	3	0	1	1.22699	1.54127	2.3622	7.52166	6.67409	0	0.550417	0.251791	0	0.109675
MS_gene023034	10.7881	23.407	31.275	23.5548	12.6698	0.845367	0	0	0	1.40936	20.3389	0.450946	5.58079	1.16967e-06	0.000145552	MS_gene023034	chr7.2	50197303	50200042	+	1263	protein_coding	- && sp|Q9LSF1|OXI1_ARATH Serine/threonine-protein kinase OXI1 OS=Arabidopsis thaliana OX=3702 GN=OXI1 PE=1 SV=1 && PF00069:Protein kinase domain	C2H2	13	26	34	29	13	1	0	0	0	1	0.7777	1.68738	2.25457	1.69804	0.913346	0.0609414	0	0	0	0.101599
MS_gene001246	21.5762	50.4151	60.7103	132.394	45.806	13.5259	2.02087	7.54975	7.43491	7.04682	62.1804	7.51564	3.03777	1.18559e-06	0.000147125	MS_gene001246	chr1.3	24243654	24245807	+	453	protein_coding	- && sp|P0DH97|CALM2_ARATH Calmodulin-2 OS=Arabidopsis thaliana OX=3702 GN=CAM2 PE=1 SV=1 && PF13499:EF-hand domain pair	FAR1	26	56	66	163	47	16	2	7	8	5	4.33658	10.1329	12.2021	26.6098	9.20651	2.71855	0.406173	1.51742	1.49434	1.41633
MS_gene45527	7.46869	17.1051	36.7941	5.68565	11.6952	0	0	0	0	0	15.7498	0	6.36403	1.19108e-06	0.000147458	MS_gene45527	chr2.1	6462441	6464037	+	1008	protein_coding	- && sp|Q94DG6|ZIP1_ORYSJ Zinc transporter 1 OS=Oryza sativa subsp. japonica OX=39947 GN=ZIP1 PE=1 SV=1 && PF02535:ZIP Zinc transporter	-	9	19	40	7	12	0	0	0	0	0	0.674612	1.54503	3.32344	0.513559	1.05637	0	0	0	0	0
MS_gene033759	40.6629	61.2184	345.865	43.0485	131.571	0	12.1252	0	5.57618	14.0936	124.473	6.35901	4.31649	1.24585e-06	0.000153977	MS_gene033759	chr7.4	22368717	22370014	-	882	protein_coding	- && sp|Q39857|XTH1_SOYBN Xyloglucan endotransglucosylase/hydrolase 1 OS=Glycine max OX=3847 GN=XTH1 PE=2 SV=2 && PF00722:Glycosyl hydrolases family 16|PF06955:Xyloglucan endo-transglycosylase (XET) C-terminus	ERF	49	68	376	53	135	0	12	0	6	10	4.19759	6.31951	35.7033	4.44385	13.5819	0	1.25168	0	0.575624	1.45487
MS_gene28127	6.63883	38.7116	21.1566	23.5548	18.5173	0.845367	0	0	0	1.40936	21.7158	0.450946	5.67476	1.25853e-06	0.000155017	MS_gene28127	chr4.4	9928829	9931862	+	1398	protein_coding	- && sp|Q940M2|AGT21_ARATH Alanine--glyoxylate aminotransferase 2 homolog 1, mitochondrial OS=Arabidopsis thaliana OX=3702 GN=AGT2 PE=1 SV=1 && PF00202:Aminotransferase class-III	ERF	8	43	23	29	19	1	0	0	0	1	0.43237	2.52118	1.37787	1.53406	1.20598	0.0550565	0	0	0	0.0917881
MS_gene007146	34.024	81.0243	42.3132	237.173	59.4504	13.5259	12.1252	15.0995	10.223	2.81873	90.797	10.7585	3.06345	1.27427e-06	0.00015669	MS_gene007146	chr7.3	8522202	8522888	+	687	protein_coding	- && sp|Q9SJ52|NHL10_ARATH NDR1/HIN1-like protein 10 OS=Arabidopsis thaliana OX=3702 GN=NHL10 PE=2 SV=1 && PF03168:Late embryogenesis abundant protein	bZIP	41	90	46	292	61	16	12	14	11	2	4.5092	10.7381	5.60777	31.4325	7.87895	1.79258	1.60696	2.00113	1.35485	0.373566
MS_gene054615	7.46869	13.504	15.6375	23.5548	19.4919	0	0	1.07854	0	0	15.9314	0.215707	5.80492	1.28372e-06	0.000157585	MS_gene054615	chr3.4	89145411	89145779	+	369	protein_coding	- && - && -	-	9	15	17	29	20	0	0	1	0	0	1.84284	3.33202	3.85844	5.81198	4.80949	0	0	0.266121	0	0
MS_gene65276	188.377	184.555	105.783	82.848	139.367	30.4332	60.6262	17.2566	21.3754	19.7311	140.186	29.8845	2.22484	1.294e-06	0.000158313	MS_gene65276	chr4.3	41411598	41414626	-	1863	protein_coding	- && sp|Q9LSS5|ICR3_ARATH Interactor of constitutive active ROPs 3 OS=Arabidopsis thaliana OX=3702 GN=ICR3 PE=1 SV=1 && -	NF-YB	227	205	115	102	143	36	60	16	23	14	9.2063	9.01954	5.1698	4.04893	6.81112	1.48732	2.96291	0.843358	1.04465	0.964292
MS_gene54855	341.07	142.243	318.269	324.082	429.797	37.1961	132.367	69.0263	74.3491	63.4214	311.092	75.272	2.0474	1.3008e-06	0.000158876	MS_gene54855	chr2.1	9721435	9725223	-	1755	protein_coding	- && sp|O82043|ILV5_PEA Ketol-acid reductoisomerase, chloroplastic OS=Pisum sativum OX=3888 GN=PGAAIR PE=2 SV=1 && PF07991:Acetohydroxy acid isomeroreductase, NADPH-binding domain|PF01450:Acetohydroxy acid isomeroreductase, catalytic domain	LBD	411	158	346	399	441	44	131	64	80	45	17.6944	7.37944	16.5116	16.8131	22.2975	1.92971	6.86711	3.58103	3.85717	3.29025
MS_gene45689	111.2	11.7035	21.1566	0	15.5935	0	0	0	0	0	31.9308	0	7.38599	1.30754e-06	0.000159432	MS_gene45689	chr4.4	37970159	37970854	-	696	protein_coding	- && - && PF10950:Organ specific protein	-	134	13	23	0	16	0	0	0	0	0	14.5468	1.53101	2.76763	0	2.03989	0	0	0	0	0
MS_gene013082	20.7464	7.20216	45.0728	43.8607	18.5173	0	1.01044	0	0	2.81873	27.0799	0.765833	5.38715	1.34074e-06	0.000163207	MS_gene013082	chr3.2	83424019	83428450	-	1449	protein_coding	- && sp|F4K0J3|KN4C_ARATH Kinesin-like protein KIN-4C OS=Arabidopsis thaliana OX=3702 GN=KIN4C PE=2 SV=2 && -	bZIP	25	8	49	54	19	0	1	0	0	2	1.3036	0.452548	2.83215	2.75599	1.16354	0	0.0634909	0	0	0.177115
MS_gene038936	16.5971	1.80054	25.7559	11.3713	29.2379	0	0	0	0	0	16.9525	0	6.47054	1.34657e-06	0.000163642	MS_gene038936	chr2.4	55624880	55625431	-	552	protein_coding	- && sp|P33154|PR1_ARATH Pathogenesis-related protein 1 OS=Arabidopsis thaliana OX=3702 GN=At2g14610 PE=1 SV=1 && PF00188:Cysteine-rich secretory protein family	MYB_related	20	2	28	14	30	0	0	0	0	0	2.73756	0.296985	4.24823	1.87561	4.82256	0	0	0	0	0
MS_gene25228	246.467	91.8275	128.779	134.831	75.044	25.361	41.4279	4.31414	10.223	21.1405	135.39	20.4933	2.72302	1.3784e-06	0.00016723	MS_gene25228	chr2.3	63455068	63459783	+	1623	protein_coding	- && sp|Q94CF0|EHD1_ARATH EH domain-containing protein 1 OS=Arabidopsis thaliana OX=3702 GN=EHD1 PE=1 SV=1 && PF16880:N-terminal EH-domain containing protein|PF18150:Domain of unknown function (DUF5600)|PF00350:Dynamin family|PF12763:Cytoskeletal-regulatory complex EF hand	C3H	297	102	140	166	77	30	41	4	11	15	13.8264	5.15139	7.22435	7.56384	4.20986	1.42272	2.32405	0.242017	0.573496	1.18595
MS_gene057219	16.5971	5.40162	12.8779	10.5591	23.3903	0	0	0	0	0	13.7652	0	6.17024	1.40049e-06	0.000169628	MS_gene057219	chr3.2	77736505	77738944	+	1683	protein_coding	- && sp|Q6AWY3|GRF6_ORYSJ Growth-regulating factor 6 OS=Oryza sativa subsp. japonica OX=39947 GN=GRF6 PE=2 SV=2 && PF08879:WRC|PF08880:QLQ	GRF	20	6	14	13	24	0	0	0	0	0	0.89788	0.29222	0.696679	0.571231	1.26538	0	0	0	0	0
MS_gene20362	152.693	399.72	164.654	663.597	331.363	60.8664	24.2505	35.5917	120.817	45.0996	342.405	57.3251	2.57559	1.40835e-06	0.000169859	MS_gene20362	chr5.1	4788403	4790659	-	1839	protein_coding	- && sp|A9QY39|SBT3_LOTJA Subtilisin-like protease 3 OS=Lotus japonicus OX=34305 GN=SBTM3 PE=2 SV=1 && PF17766:Fibronectin type-III domain|PF02225:PA domain|PF05922:Peptidase inhibitor I9|PF00082:Subtilase family	bHLH	184	444	179	817	340	72	24	33	130	32	7.55977	19.7899	8.15193	32.8543	16.4056	3.01347	1.20063	1.76213	5.98161	2.23286
MS_gene44643	34.8539	126.938	99.3441	207.932	173.478	27.0517	17.1774	26.9634	32.5277	18.3217	128.509	24.4084	2.39123	1.40908e-06	0.000169859	MS_gene44643	chr7.3	83446574	83448004	-	1431	protein_coding	- && sp|Q940Z5|PMAT1_ARATH Phenolic glucoside malonyltransferase 1 OS=Arabidopsis thaliana OX=3702 GN=PMAT1 PE=1 SV=1 && PF02458:Transferase family	bZIP	42	141	108	256	178	32	17	25	35	13	2.21759	8.07649	6.32082	13.2298	11.0376	1.72118	1.09292	1.71556	2.06959	1.16573
MS_gene026477	155.183	235.871	134.299	198.186	169.58	72.7015	54.5636	23.7278	46.4682	59.1933	178.623	51.3309	1.79781	1.40941e-06	0.000169859	MS_gene026477	chr1.1	18126890	18130753	+	3366	protein_coding	- && - && PF01190:Pollen proteins Ole e I like|PF04554:Extensin-like region	-	187	262	146	244	174	86	54	22	50	42	4.19759	6.38014	3.63269	5.36078	4.58702	1.96653	1.47591	0.64182	1.25693	1.60114
MS_gene001947	9.1284	40.5121	41.3934	23.5548	13.6444	0	0	2.15707	0	1.40936	25.6466	0.713287	5.32586	1.41688e-06	0.000170476	MS_gene001947	chr7.3	72084050	72085473	-	513	protein_coding	- && sp|Q9FYA2|WRK75_ARATH Probable WRKY transcription factor 75 OS=Arabidopsis thaliana OX=3702 GN=WRKY75 PE=1 SV=1 && PF03106:WRKY DNA -binding domain	WRKY	11	45	45	29	14	0	0	2	0	1	1.62012	7.19016	7.34656	4.18055	2.42162	0	0	0.38284	0	0.250136
MS_gene06511	1415.73	1226.17	2085.31	644.103	2181.15	144.558	534.521	211.393	223.977	489.049	1510.49	320.7	2.23669	1.42666e-06	0.000171369	MS_gene06511	chr3.2	78992314	78995903	-	891	protein_coding	- && sp|P49206|RS261_ARATH 40S ribosomal protein S26-1 OS=Arabidopsis thaliana OX=3702 GN=RPS26A PE=2 SV=2 && PF01283:Ribosomal protein S26e	-	1706	1362	2267	793	2238	171	529	196	241	347	144.668	125.298	213.09	65.8185	222.883	14.7718	54.6207	21.6015	22.8874	49.9741
MS_gene057998	98.7527	110.733	84.6265	129.145	98.4343	20.2888	42.4383	23.7278	35.3158	36.6435	104.338	31.6828	1.72518	1.43874e-06	0.000172186	MS_gene057998	chr8.3	21887992	21892582	-	1497	protein_coding	- && sp|Q9LS26|BSK2_ARATH Serine/threonine-protein kinase BSK2 OS=Arabidopsis thaliana OX=3702 GN=BSK2 PE=1 SV=1 && PF07714:Protein tyrosine kinase	Trihelix	119	123	92	159	101	24	42	22	38	26	6.00617	6.73483	5.14701	7.85467	5.9868	1.23397	2.58111	1.44313	2.14792	2.22867
MS_gene073803	71.3675	147.644	111.302	133.207	95.5105	42.2683	15.1566	8.62829	19.5166	4.22809	111.806	17.9596	2.61475	1.44057e-06	0.000172186	MS_gene073803	chr1.3	47058871	47061071	-	699	protein_coding	- && sp|Q9LZ06|GSTL3_ARATH Glutathione S-transferase L3 OS=Arabidopsis thaliana OX=3702 GN=GSTL3 PE=2 SV=1 && PF13410:Glutathione S-transferase, C-terminal domain|PF13417:Glutathione S-transferase, N-terminal domain	-	86	164	121	164	98	50	15	8	21	3	9.29595	19.2314	14.4976	17.3508	12.4407	5.50565	1.97421	1.12387	2.54213	0.550729
MS_gene068287	141.905	127.838	96.5846	182.753	220.259	2.5361	52.5427	19.4136	14.8698	21.1405	153.868	22.1005	2.80413	1.4443e-06	0.000172348	MS_gene068287	chr4.4	86827165	86829905	+	1305	protein_coding	- && sp|Q9SCU1|PATL6_ARATH Patellin-6 OS=Arabidopsis thaliana OX=3702 GN=PATL6 PE=2 SV=1 && PF00650:CRAL/TRIO domain|PF03765:CRAL/TRIO, N-terminal domain	ARR-B	171	142	105	225	226	3	52	18	16	15	9.90052	8.9191	6.73857	12.7504	15.3672	0.17694	3.66583	1.35446	1.03745	1.47494
MS_gene67354	292.109	216.065	39.5537	286.719	102.333	16.062	32.334	15.0995	48.3269	31.006	187.356	28.5657	2.71445	1.45356e-06	0.000172963	MS_gene67354	chr4.1	37223126	37223572	-	447	protein_coding	- && sp|Q1S9I9|H2B1_MEDTR Probable histone H2B.1 OS=Medicago truncatula OX=3880 PE=3 SV=3 && PF00125:Core histone H2A/H2B/H3/H4	-	352	240	43	353	105	19	32	14	52	22	59.4987	44.0095	8.05657	58.4009	20.8438	3.27161	6.586	3.07557	9.84356	6.31551
MS_gene019807	7.46869	224.167	92.9052	424.799	113.053	8.45367	26.2714	0	5.57618	4.22809	172.479	8.90586	4.26826	1.45472e-06	0.000172963	MS_gene019807	chr6.2	25621738	25622310	+	573	protein_coding	- && - && -	-	9	249	101	523	116	10	26	0	6	3	1.18675	35.6195	14.7624	67.4994	17.9638	1.34326	4.17444	0	0.886039	0.671831
MS_gene50125	29.8748	19.8059	51.5118	34.9261	38.9839	0	2.02087	0	5.57618	5.63745	35.0205	2.6469	3.7766	1.45659e-06	0.000172963	MS_gene50125	chr5.4	63308049	63311588	+	768	protein_coding	- && sp|Q8W487|YB95_ARATH Uncharacterized protein At2g39795, mitochondrial OS=Arabidopsis thaliana OX=3702 GN=At2g39795 PE=1 SV=1 && PF02330:Mitochondrial glycoprotein	-	36	22	56	43	40	0	2	0	6	4	3.54171	2.34804	6.10683	4.14057	4.62162	0	0.239579	0	0.661068	0.668332
MS_gene51942	416.587	821.946	692.649	738.322	185.173	65.0932	199.056	83.0472	156.133	93.018	570.936	119.27	2.25869	1.47102e-06	0.000173857	MS_gene51942	chr7.3	23503940	23507973	-	1293	protein_coding	- && sp|P52914|NTPA_PEA Nucleoside-triphosphatase OS=Pisum sativum OX=3888 PE=2 SV=1 && PF01150:GDA1/CD39 (nucleoside phosphatase) family	-	502	913	753	909	190	77	197	77	168	66	29.3344	57.8783	48.7737	51.9898	13.0392	4.58361	14.0167	5.84786	10.9943	6.54996
MS_gene061438	231.529	220.566	296.193	767.563	1192.91	1.69073	109.127	3.23561	17.6579	40.8715	541.751	34.5166	3.97431	1.4713e-06	0.000173857	MS_gene061438	chr7.1	75309293	75309895	+	603	protein_coding	- && sp|Q9M5J9|PGIP1_ARATH Polygalacturonase inhibitor 1 OS=Arabidopsis thaliana OX=3702 GN=PGIP1 PE=1 SV=1 && PF08263:Leucine rich repeat N-terminal domain|PF13855:Leucine rich repeat	-	279	245	322	945	1224	2	108	3	19	29	34.959	33.3037	44.7227	115.896	180.119	0.255287	16.4773	0.48855	2.6662	6.17126
MS_gene068413	24.0658	34.2103	39.5537	18.6814	0	0	0	0	0	0	23.3022	0	6.93123	1.48959e-06	0.000175448	MS_gene068413	chr4.2	84132136	84133091	-	510	protein_coding	- && sp|O67293|Y1250_AQUAE UPF0098 protein aq_1250 OS=Aquifex aeolicus (strain VF5) OX=224324 GN=aq_1250 PE=3 SV=1 && PF01161:Phosphatidylethanolamine-binding protein	-	29	38	43	23	0	0	0	0	0	0	4.29635	6.1074	7.06134	3.33511	0	0	0	0	0	0
MS_gene023595	4.14927	42.3127	18.3971	142.141	83.8153	0	4.04175	5.39268	2.78809	1.40936	58.1631	2.72638	4.42127	1.49212e-06	0.000175462	MS_gene023595	chr4.4	13518056	13518508	-	453	protein_coding	- && sp|Q1S053|H2A3_MEDTR Probable histone H2A.3 OS=Medicago truncatula OX=3880 PE=3 SV=1 && PF00125:Core histone H2A/H2B/H3/H4|PF16211:C-terminus of histone H2A	NF-YC	5	47	20	175	86	0	4	5	3	1	0.833958	8.50438	3.69761	28.5688	16.846	0	0.812347	1.08387	0.560376	0.283267
MS_gene053319	21.5762	58.5175	23.9162	61.7299	5.84758	0	0	0	0	4.22809	34.3175	0.845618	5.65191	1.50852e-06	0.000176818	MS_gene053319	chr1.2	25465796	25467915	+	453	protein_coding	- && sp|P0DH97|CALM2_ARATH Calmodulin-2 OS=Arabidopsis thaliana OX=3702 GN=CAM2 PE=1 SV=1 && PF13499:EF-hand domain pair	FAR1	26	65	26	76	6	0	0	0	0	3	4.33658	11.7614	4.80689	12.407	1.1753	0	0	0	0	0.8498
MS_gene37829	16.5971	33.31	40.4735	27.616	10.7206	0	0	3.23561	0	1.40936	25.7434	0.928994	4.90972	1.52559e-06	0.000178528	MS_gene37829	chr5.3	70571380	70572789	+	1326	protein_coding	- && sp|P0DH99|EF1A1_ARATH Elongation factor 1-alpha 1 OS=Arabidopsis thaliana OX=3702 GN=A1 PE=1 SV=1 && PF00009:Elongation factor Tu GTP binding domain|PF03143:Elongation factor Tu C-terminal domain	NAC	20	37	44	34	11	0	0	3	0	1	1.13962	2.28719	2.77906	1.89622	0.736113	0	0	0.222169	0	0.0967721
MS_gene021079	238.168	355.607	282.395	278.597	412.254	77.7737	125.294	29.1205	61.338	108.521	313.404	80.4095	1.96443	1.53017e-06	0.000178528	MS_gene021079	chr4.3	40360034	40360480	+	447	protein_coding	- && sp|Q1S9I9|H2B1_MEDTR Probable histone H2B.1 OS=Medicago truncatula OX=3880 PE=3 SV=3 && PF00125:Core histone H2A/H2B/H3/H4	-	287	395	307	343	423	92	124	27	66	77	48.5117	72.4324	57.5201	56.7465	83.9708	15.8415	25.5208	5.93145	12.4937	22.1043
MS_gene35563	8.29854	4.50135	89.2258	101.529	18.5173	0	3.03131	0	0	1.40936	44.4145	0.888135	5.70565	1.53048e-06	0.000178528	MS_gene35563	chr3.3	64627812	64628231	-	420	protein_coding	- && - && PF13499:EF-hand domain pair	-	10	5	97	125	19	0	3	0	0	1	1.79897	0.975807	19.3424	22.0097	4.01421	0	0.65713	0	0	0.305523
MS_gene045705	8.29854	27.9084	14.7177	40.6118	21.4411	1.69073	0	0	0	0	22.5955	0.338147	5.73399	1.55076e-06	0.000180315	MS_gene045705	chr4.3	65514894	65518956	-	1161	protein_coding	- && sp|Q9C809|B3GT8_ARATH Probable beta-1,3-galactosyltransferase 8 OS=Arabidopsis thaliana OX=3702 GN=B3GALT8 PE=2 SV=1 && PF13334:Domain of unknown function (DUF4094)|PF01762:Galactosyltransferase	bZIP	10	31	16	50	22	2	0	0	0	0	0.650789	2.18863	1.15419	3.18486	1.68146	0.132591	0	0	0	0
MS_gene037580	19.0866	40.5121	67.1493	73.1012	162.758	0	0	11.8639	0	1.40936	72.5214	2.65465	4.79735	1.55837e-06	0.000180911	MS_gene037580	chr4.3	81240143	81241108	-	510	protein_coding	- && sp|O67293|Y1250_AQUAE UPF0098 protein aq_1250 OS=Aquifex aeolicus (strain VF5) OX=224324 GN=aq_1250 PE=3 SV=1 && PF01161:Phosphatidylethanolamine-binding protein	-	23	45	73	90	167	0	0	11	0	1	3.40745	7.23245	11.9879	13.0504	29.0564	0	0	2.11801	0	0.251607
MS_gene015214	27.3852	42.3127	35.8743	68.2278	48.7298	0	0	8.62829	0	0	44.506	1.72566	4.711	1.57387e-06	0.000182419	MS_gene015214	chr5.4	9733124	9735183	-	1803	protein_coding	- && sp|O82333|GH31_ARATH Probable indole-3-acetic acid-amido synthetase GH3.1 OS=Arabidopsis thaliana OX=3702 GN=GH3.1 PE=2 SV=1 && PF03321:GH3 auxin-responsive promoter	ERF	33	47	39	84	50	0	0	8	0	0	1.3829	2.13671	1.81158	3.44537	2.46076	0	0	0.435712	0	0
MS_gene50563	315.345	87.3262	192.249	75.5379	92.5867	11.8351	34.3548	38.8273	23.2341	28.1873	152.609	27.2877	2.48855	1.57809e-06	0.000182616	MS_gene50563	chr1.2	54408952	54411769	-	2172	protein_coding	- && sp|Q9LF24|LNG1_ARATH Protein LONGIFOLIA 1 OS=Arabidopsis thaliana OX=3702 GN=LNG1 PE=1 SV=1 && PF14309:Domain of unknown function (DUF4378)	-	380	97	209	93	95	14	34	36	25	20	13.2189	3.66062	8.05889	3.16647	3.88114	0.496117	1.44012	1.6276	0.973949	1.18158
MS_gene035271	42.3226	46.814	16.5574	41.424	44.8315	0	7.07306	0	0	0	38.3899	1.41461	4.74355	1.58812e-06	0.000182903	MS_gene035271	chr8.1	9225087	9234643	+	2679	protein_coding	- && - && PF01156:Inosine-uridine preferring nucleoside hydrolase	-	51	52	18	51	46	0	7	0	0	0	1.43837	1.59101	0.562715	1.40783	1.52363	0	0.240384	0	0	0
MS_gene23881	14.1075	18.0054	65.3096	33.3017	23.3903	2.5361	4.04175	2.15707	0	0	30.8229	1.74698	4.09614	1.621e-06	0.000186395	MS_gene23881	chr7.1	77324522	77329135	-	1317	protein_coding	- && sp|Q8GYH5|BAD1_ARATH Ankyrin repeat-containing protein BDA1 OS=Arabidopsis thaliana OX=3702 GN=BAD1 PE=1 SV=1 && PF13962:Domain of unknown function	bHLH	17	20	71	41	24	3	4	2	0	0	0.975294	1.24477	4.51504	2.30224	1.61704	0.175328	0.279418	0.149125	0	0
MS_gene89511	4.97913	7.20216	3.67941	16.2447	76.0185	0	0	0	0	0	21.6248	0	6.82081	1.64538e-06	0.000188899	MS_gene89511	chr5.4	48816936	48817478	-	543	protein_coding	- && sp|Q9SGZ5|BXL7_ARATH Probable beta-D-xylosidase 7 OS=Arabidopsis thaliana OX=3702 GN=BXL7 PE=2 SV=2 && PF14310:Fibronectin type III-like domain	-	6	8	4	20	78	0	0	0	0	0	0.834879	1.20763	0.616949	2.72385	12.7465	0	0	0	0	0
MS_gene048770	13.2777	50.4151	4.59927	12.9958	5.84758	0	0	0	0	0	17.4271	0	6.51205	1.64936e-06	0.000189057	MS_gene048770	chr4.3	6419373	6423592	+	2277	protein_coding	- && sp|Q9C8S9|RH48_ARATH Probable DEAD-box ATP-dependent RNA helicase 48 OS=Arabidopsis thaliana OX=3702 GN=RH48 PE=3 SV=1 && PF00271:Helicase conserved C-terminal domain|PF00270:DEAD/DEAH box helicase	MYB_related	16	56	5	16	6	0	0	0	0	0	0.53092	2.0159	0.183906	0.519648	0.233821	0	0	0	0	0
MS_gene064524	39.0031	63.9192	94.7449	28.4282	58.4758	1.69073	17.1774	5.39268	3.71746	1.40936	56.9143	5.87753	3.26486	1.65723e-06	0.00018966	MS_gene064524	24162	11247	13537	+	633	protein_coding	- && sp|F8WLS6|UGT6_CATRO 7-deoxyloganetin glucosyltransferase OS=Catharanthus roseus OX=4058 GN=UGT85A23 PE=1 SV=1 && -	GRAS	47	71	103	35	60	2	17	5	4	1	5.61005	9.19386	13.6277	4.089	8.41091	0.243188	2.47073	0.77566	0.534703	0.202717
MS_gene74934	0.829854	6.30189	35.8743	67.4156	8.77137	0	0	0	0	0	23.8386	0	6.9647	1.69027e-06	0.000192896	MS_gene74934	chr1.3	76455937	76458663	+	1602	protein_coding	- && sp|Q9ZVX2|AMS_ARATH Transcription factor ABORTED MICROSPORES OS=Arabidopsis thaliana OX=3702 GN=AMS PE=1 SV=2 && PF14215:bHLH-MYC and R2R3-MYB transcription factors N-terminal|PF00010:Helix-loop-helix DNA-binding domain	bHLH	1	7	39	83	9	0	0	0	0	0	0.0471639	0.358161	2.03888	3.83149	0.498512	0	0	0	0	0
MS_gene76814	292.109	337.601	409.335	670.094	666.624	30.4332	190.973	97.0682	100.371	81.7431	475.153	100.118	2.24709	1.69081e-06	0.000192896	MS_gene76814	chr1.1	76512335	76513177	+	843	protein_coding	- && sp|Q9SSW2|AZF2_ARATH Zinc finger protein AZF2 OS=Arabidopsis thaliana OX=3702 GN=AZF2 PE=2 SV=1 && PF13912:C2H2-type zinc finger	C2H2	352	375	445	825	684	36	189	90	108	58	31.5491	36.4625	44.2101	72.3734	71.9986	3.28693	20.6259	10.4838	10.8406	8.82864
MS_gene37262	38.1733	12.6038	19.3169	101.529	39.9585	0.845367	3.03131	6.47121	0	0	42.3164	2.06958	4.35322	1.70315e-06	0.000193843	MS_gene37262	chr1.2	40180305	40182305	-	2001	protein_coding	- && sp|Q9FG33|LRKS5_ARATH Probable L-type lectin-domain containing receptor kinase S.5 OS=Arabidopsis thaliana OX=3702 GN=LECRKS5 PE=2 SV=1 && PF00139:Legume lectin domain|PF00069:Protein kinase domain	bHLH	46	14	21	125	41	1	3	6	0	0	1.73693	0.573488	0.878944	4.61972	1.81816	0.0384653	0.137928	0.294448	0	0
MS_gene036295	89.6243	68.4205	86.4662	111.276	108.18	19.4434	42.4383	18.3351	12.0817	21.1405	92.7935	22.6878	2.03352	1.71685e-06	0.000194948	MS_gene036295	chr5.3	19220655	19224176	-	2148	protein_coding	- && sp|Q9FPS7|UBP20_ARATH Ubiquitin carboxyl-terminal hydrolase 20 OS=Arabidopsis thaliana OX=3702 GN=UBP20 PE=2 SV=1 && PF00443:Ubiquitin carboxyl-terminal hydrolase	B3	108	76	94	137	111	23	42	17	13	15	3.79893	2.90016	3.66507	4.71671	4.58547	0.824156	1.79885	0.777176	0.512112	0.896088
MS_gene35206	5.80898	9.0027	12.8779	6.49789	52.6282	0	0	0	0	0	17.3631	0	6.50312	1.7331e-06	0.000196181	MS_gene35206	chr4.4	18718843	18724572	+	1863	protein_coding	- && sp|Q9M9P4|HDG8_ARATH Homeobox-leucine zipper protein HDG8 OS=Arabidopsis thaliana OX=3702 GN=HDG8 PE=2 SV=2 && PF01852:START domain	HD-ZIP	7	10	14	8	54	0	0	0	0	0	0.283895	0.439977	0.629367	0.317563	2.57203	0	0	0	0	0
MS_gene52293	185.057	112.534	482.003	126.709	229.03	16.062	56.5845	0	7.43491	12.6843	227.067	18.5531	3.61063	1.77489e-06	0.000200287	MS_gene52293	chr7.3	23868603	23869900	-	882	protein_coding	- && sp|Q39857|XTH1_SOYBN Xyloglucan endotransglucosylase/hydrolase 1 OS=Glycine max OX=3847 GN=XTH1 PE=2 SV=2 && PF00722:Glycosyl hydrolases family 16|PF06955:Xyloglucan endo-transglycosylase (XET) C-terminus	ERF	223	125	524	156	235	19	56	0	8	9	19.1033	11.6167	49.7567	13.08	23.6426	1.65806	5.84116	0	0.767499	1.30939
MS_gene29407	116.18	350.205	329.307	510.084	325.515	76.9284	75.7828	117.56	45.5388	81.7431	326.258	79.5107	2.03817	1.77918e-06	0.000200447	MS_gene29407	chr3.3	31614515	31616970	-	759	protein_coding	- && sp|G9M9M2|F6H13_IPOBA Feruloyl CoA ortho-hydroxylase F6H1-3 OS=Ipomoea batatas OX=4120 GN=F6H1-3 PE=1 SV=1 && PF14226:non-haem dioxygenase in morphine synthesis N-terminal	NAC	140	389	358	628	334	91	75	109	49	58	13.9367	42.0098	39.503	61.1886	39.0481	9.22816	9.09074	14.1023	5.46274	9.80573
MS_gene053148	131.947	63.0189	154.535	197.373	220.259	30.4332	60.6262	24.8063	19.5166	32.4154	153.427	33.5595	2.19325	1.78182e-06	0.000200447	MS_gene053148	chr4.2	91694088	91696182	+	732	protein_coding	- && sp|Q9LHP1|RL74_ARATH 60S ribosomal protein L7-4 OS=Arabidopsis thaliana OX=3702 GN=RPL7D PE=2 SV=1 && PF00327:Ribosomal protein L30p/L7e|PF08079:Ribosomal L30 N-terminal domain	bHLH	159	70	168	243	226	36	60	23	21	23	16.4119	7.83845	19.2215	24.5498	27.3964	3.78536	7.54084	3.08547	2.42753	4.0319
MS_gene01968	101.242	165.65	65.3096	155.949	48.7298	5.91757	14.1461	4.31414	26.9515	26.7779	107.376	15.6215	2.79306	1.8119e-06	0.000202902	MS_gene01968	chr2.2	59734475	59735098	+	234	protein_coding	- && sp|F7J0N2|RGA5R_ORYSJ Disease resistance protein RGA5 OS=Oryza sativa subsp. japonica OX=39947 GN=RGA5 PE=1 SV=1 && -	-	122	184	71	192	50	7	14	4	29	19	39.3927	64.4533	25.4116	60.6789	18.9605	2.30249	5.50417	1.67861	10.4867	10.4191
MS_gene78325	43.9823	14.4043	80.0272	5.68565	8.77137	1.69073	0	0	0	0	30.5742	0.338147	6.16971	1.81433e-06	0.000202902	MS_gene78325	chr7.4	2859405	2860483	+	456	protein_coding	- && sp|Q9ZNV9|AHP1_ARATH Histidine-containing phosphotransfer protein 1 OS=Arabidopsis thaliana OX=3702 GN=AHP1 PE=1 SV=1 && PF01627:Hpt domain	B3	53	16	87	7	9	2	0	0	0	0	8.7818	2.87606	15.9788	1.13523	1.75135	0.337583	0	0	0	0
MS_gene76106	39.833	0	10.1184	33.3017	38.9839	0	0	0	0	0	24.4474	0	7.00039	1.81482e-06	0.000202902	MS_gene76106	chr5.2	71460216	71462773	-	2346	protein_coding	- && sp|C0LGP9|IMK3_ARATH Probable leucine-rich repeat receptor-like protein kinase IMK3 OS=Arabidopsis thaliana OX=3702 GN=IMK3 PE=1 SV=1 && PF07714:Protein tyrosine kinase|PF08263:Leucine rich repeat N-terminal domain|PF13855:Leucine rich repeat	STAT	48	0	11	41	40	0	0	0	0	0	1.54591	0	0.392693	1.29243	1.51296	0	0	0	0	0
MS_gene035903	12.4478	17.1051	57.0309	10.5591	109.155	0	2.02087	4.31414	1.85873	0	41.2595	1.63875	4.64373	1.83319e-06	0.000204483	MS_gene035903	chr5.3	49714569	49716970	+	1125	protein_coding	- && sp|Q9C9S4|TPPB_ARATH Trehalose-phosphate phosphatase B OS=Arabidopsis thaliana OX=3702 GN=TPPB PE=1 SV=1 && PF02358:Trehalose-phosphatase	-	15	19	62	13	112	0	2	4	2	0	1.00742	1.38434	4.6156	0.854562	8.83407	0	0.163552	0.34915	0.15043	0
MS_gene032748	35.6837	45.9138	57.0309	106.403	73.0948	10.9898	6.06262	12.9424	6.50555	21.1405	63.6252	11.5282	2.4901	1.83458e-06	0.000204483	MS_gene032748	chr5.2	27713326	27721398	+	1479	protein_coding	- && - && PF04601:Domain of unknown function (DUF569)	M-type_MADS	43	51	62	131	75	13	6	12	7	15	2.19671	2.82648	3.51085	6.55022	4.49975	0.676536	0.373218	0.796743	0.400485	1.30142
MS_gene033205	45.642	58.5175	94.7449	97.4683	87.7137	15.2166	25.2609	24.8063	13.0111	15.503	76.8173	18.7596	2.03444	1.84915e-06	0.000205476	MS_gene033205	chr8.3	16679620	16682488	+	1074	protein_coding	- && sp|Q8LSZ4|E2FE_ARATH E2F transcription factor-like E2FE OS=Arabidopsis thaliana OX=3702 GN=E2FE PE=1 SV=1 && PF02319:E2F/DP family winged-helix DNA-binding domain	E2F/DP	55	65	103	120	90	18	25	23	14	11	3.86928	4.96081	8.03197	8.26284	7.4359	1.28998	2.14149	2.10295	1.10301	1.31426
MS_gene032566	45.642	22.5067	14.7177	8.12236	4.87298	0	1.01044	0	0	0	19.1723	0.202087	6.07399	1.85612e-06	0.000205936	MS_gene032566	chr7.2	74854867	74855530	-	291	protein_coding	- && sp|C6T1Z6|CSPLC_SOYBN CASP-like protein 4D1 OS=Glycine max OX=3847 PE=2 SV=1 && -	-	55	25	16	10	5	0	1	0	0	0	14.2805	7.04191	4.60486	2.54132	1.52466	0	0.316145	0	0	0
MS_gene50129	36.5136	15.3046	28.5155	23.5548	27.2887	0.845367	2.02087	0	0	5.63745	26.2354	1.70074	4.09357	1.90203e-06	0.000210562	MS_gene50129	chr5.4	63282767	63286349	-	1383	protein_coding	- && sp|Q9FJT8|HATB_ARATH Histone acetyltransferase type B catalytic subunit OS=Arabidopsis thaliana OX=3702 GN=HAG2 PE=2 SV=1 && PF10394:Histone acetyl transferase HAT1 N-terminus	-	44	17	31	29	28	1	2	0	0	4	2.40382	1.00756	1.87728	1.5507	1.79652	0.0556536	0.133042	0	0	0.371134
MS_gene60650	2134.39	7787.33	5680.09	18894.2	8546.24	1534.34	1361.06	2283.26	1958.17	668.038	8608.46	1560.97	2.46319	1.90361e-06	0.000210562	MS_gene60650	chr1.2	69986110	69987000	-	891	protein_coding	- && sp|P36908|CHIA_CICAR Acidic endochitinase OS=Cicer arietinum OX=3827 PE=2 SV=1 && PF00704:Glycosyl hydrolases family 18	C2H2	2572	8650	6175	23262	8769	1815	1347	2117	2107	474	218.105	795.759	580.428	1930.73	873.309	156.789	139.082	233.318	200.098	68.2644
MS_gene84836	269.703	233.17	169.253	91.7826	271.912	21.1342	36.3757	57.1624	46.4682	77.515	207.164	47.7311	2.12613	1.91107e-06	0.000211065	MS_gene84836	chr8.4	69962314	69963375	-	723	protein_coding	- && sp|Q9M276|ATB12_ARATH Homeobox-leucine zipper protein ATHB-12 OS=Arabidopsis thaliana OX=3702 GN=ATHB-12 PE=1 SV=1 && PF02183:Homeobox associated leucine zipper|PF00046:Homeodomain	HD-ZIP	325	259	184	113	279	25	36	53	50	55	33.9639	29.3633	21.3142	11.5583	34.2422	2.66144	4.58083	7.19851	5.85178	9.76153
MS_gene88887	57.2599	56.717	49.6721	194.937	177.377	16.9073	6.06262	19.4136	2.78809	22.5498	107.192	13.5443	2.9974	1.91684e-06	0.000211166	MS_gene88887	chr1.1	70440953	70442291	+	1170	protein_coding	- && sp|P51078|CHS5_MEDSA Chalcone synthase 4-2 OS=Medicago sativa OX=3879 GN=CHS4-2 PE=2 SV=1 && PF00195:Chalcone and stilbene synthases, N-terminal domain|PF02797:Chalcone and stilbene synthases, C-terminal domain	B3	69	63	54	240	182	20	6	18	3	16	4.4559	4.41365	3.86542	15.1697	13.8032	1.31571	0.471786	1.51075	0.216966	1.7548
MS_gene26357	60.5794	324.997	364.262	1981.86	377.169	4.22683	44.4592	52.8482	81.784	66.2401	621.773	49.9117	3.64094	1.91779e-06	0.000211166	MS_gene26357	chr4.1	21527484	21527969	-	486	protein_coding	- && sp|P27880|HSP12_MEDSA 18.2 kDa class I heat shock protein OS=Medicago sativa OX=3879 GN=HSP18.2 PE=2 SV=1 && PF00011:Hsp20/alpha crystallin family	HSF	73	361	396	2440	387	5	44	49	88	47	11.349	60.8855	68.2414	371.284	70.6594	0.791862	8.32906	9.90067	15.3215	12.4095
MS_gene51300	65.5585	22.5067	12.8779	36.5506	24.3649	0	4.04175	0	0.929364	4.22809	32.3717	1.83984	4.2229	1.93073e-06	0.000211949	MS_gene51300	chr6.3	78143406	78148762	-	1476	protein_coding	- && sp|Q9C9T2|SARD1_ARATH Protein SAR DEFICIENT 1 OS=Arabidopsis thaliana OX=3702 GN=SARD1 PE=1 SV=1 && PF07887:Calmodulin binding protein-like	GATA	79	25	14	45	25	0	4	0	1	3	4.04402	1.38834	0.794384	2.25465	1.50297	0	0.249318	0	0.0573284	0.260813
MS_gene063308	95.4332	42.3127	29.4353	12.9958	83.8153	0.845367	9.09393	0	0	0	52.7985	1.98786	4.70733	1.94039e-06	0.000212433	MS_gene063308	chr6.1	78151350	78160313	-	2796	protein_coding	- && sp|Q94F88|CMT3_ARATH DNA (cytosine-5)-methyltransferase CMT3 OS=Arabidopsis thaliana OX=3702 GN=CMT3 PE=1 SV=2 && PF01426:BAH domain|PF00385:Chromo (CHRromatin Organisation MOdifier) domain|PF00145:C-5 cytosine-specific DNA methylase	-	115	47	32	16	86	1	9	0	0	0	3.10766	1.37786	0.958521	0.42319	2.72933	0.0275282	0.296132	0	0	0
MS_gene073771	91.284	639.192	2943.53	3605.51	822.56	56.6396	184.91	211.393	92.9364	238.182	1620.42	156.812	3.37039	1.94099e-06	0.000212433	MS_gene073771	chr1.1	49075686	49076381	+	696	protein_coding	- && sp|P0CG85|UBI1P_NICSY Polyubiquitin OS=Nicotiana sylvestris OX=4096 GN=UBI11 PE=2 SV=1 && PF00240:Ubiquitin family	MYB	110	710	3200	4439	844	67	183	196	100	169	11.9414	83.6166	385.061	471.659	107.604	7.40937	24.1892	27.6536	12.1576	31.1581
MS_gene64425	107.881	141.342	57.9508	207.932	184.199	0	23.24	0	0	7.04682	139.861	6.05737	4.53932	1.95122e-06	0.000213232	MS_gene64425	chr2.4	48609396	48610022	+	627	protein_coding	- && sp|Q9ZRA4|AB19A_PRUPE Auxin-binding protein ABP19a OS=Prunus persica OX=3760 GN=ABP19A PE=3 SV=1 && PF00190:Cupin	E2F/DP	130	157	63	256	189	0	23	0	0	5	15.6656	20.5246	8.41515	30.1943	26.7479	0	3.37474	0	0	1.02328
MS_gene028454	112.86	135.941	86.4662	40.6118	30.2125	2.5361	21.2192	14.021	6.50555	4.22809	81.2183	9.70197	3.06423	2.00066e-06	0.000218306	MS_gene028454	chr4.1	19769391	19773381	-	1893	protein_coding	- && sp|H9BZ66|ABCG1_PETHY ABC transporter G family member 1 OS=Petunia hybrida OX=4102 GN=ABCG1 PE=2 SV=1 && PF00005:ABC transporter|PF01061:ABC-2 type transporter	E2F/DP	136	151	94	50	31	3	21	13	7	3	5.42826	6.53837	4.15878	1.95331	1.45314	0.121979	1.02058	0.674369	0.312899	0.203359
MS_gene27204	41.4927	147.644	163.734	464.599	76.0185	38.0415	8.08349	30.199	15.7992	18.3217	178.698	22.089	3.01297	2.00856e-06	0.00021884	MS_gene27204	chr2.1	65064895	65067418	+	1674	protein_coding	- && sp|Q9C519|WRKY6_ARATH WRKY transcription factor 6 OS=Arabidopsis thaliana OX=3702 GN=WRKY6 PE=1 SV=1 && PF03106:WRKY DNA -binding domain	WRKY	50	164	178	572	78	45	8	28	17	13	2.25677	8.0303	8.9054	25.2693	4.13461	2.06906	0.439657	1.64251	0.85931	0.996509
MS_gene062739	28.215	23.407	7.35883	4.06118	11.6952	0	0	0	0	0	14.9474	0	6.29071	2.01629e-06	0.000219353	MS_gene062739	chr1.4	2837998	2839693	+	1410	protein_coding	- && sp|O48716|JGB_ARATH Protein JINGUBANG OS=Arabidopsis thaliana OX=3702 GN=JGB PE=1 SV=1 && PF00400:WD domain, G-beta repeat	C3H	34	26	8	5	12	0	0	0	0	0	1.82193	1.51146	0.475182	0.262243	0.755192	0	0	0	0	0
MS_gene48184	77.1764	125.138	81.8669	161.635	34.1109	13.5259	16.167	7.54975	3.71746	29.5966	95.9853	14.1113	2.78792	2.02238e-06	0.000219687	MS_gene48184	chr6.4	7254434	7255186	+	753	protein_coding	- && - && PF04554:Extensin-like region	-	93	139	89	199	35	16	16	7	4	21	9.33169	15.1308	9.89883	19.5439	4.12447	1.63546	1.95481	0.912868	0.449491	3.57864
MS_gene49209	27.3852	30.6092	77.2677	5.68565	25.3395	0	0	0	0	4.22809	33.2574	0.845618	5.6027	2.02821e-06	0.000219991	MS_gene49209	chr5.4	61276460	61278561	+	1021	protein_coding	- && sp|O65782|C83B1_ARATH Cytochrome P450 83B1 OS=Arabidopsis thaliana OX=3702 GN=CYP83B1 PE=1 SV=1 && PF00067:Cytochrome P450	GeBP	33	34	84	7	26	0	0	0	0	3	2.44208	2.72958	6.89037	0.50702	2.25966	0	0	0	0	0.377041
MS_gene035887	148.544	146.744	129.699	144.578	119.875	40.5776	67.6993	35.5917	32.5277	54.9652	137.888	46.2723	1.58013	2.03634e-06	0.000220544	MS_gene035887	chr5.2	53415232	53418177	-	2445	protein_coding	- && sp|O49879|CF0_SOLLC Receptor-like protein Cf-9 homolog OS=Solanum lycopersicum OX=4081 GN=HCR9-0 PE=2 SV=2 && PF12799:Leucine Rich repeats (2 copies)|PF13855:Leucine rich repeat	bHLH	179	163	141	178	123	48	67	33	35	39	5.53154	5.46452	4.8298	5.38386	4.46397	1.51105	2.52102	1.32538	1.21128	2.04682
MS_gene006308	245.637	56.717	316.43	21.9304	103.307	29.5878	21.2192	5.39268	11.1524	8.45618	148.804	15.1616	3.28383	2.08049e-06	0.000224656	MS_gene006308	chr1.1	72591506	72595228	-	546	protein_coding	- && sp|Q8GXS3|CFIS2_ARATH Pre-mRNA cleavage factor Im 25 kDa subunit 2 OS=Arabidopsis thaliana OX=3702 GN=CFIS2 PE=1 SV=1 && PF13869:Nucleotide hydrolase	MYB	296	63	344	27	106	35	21	5	12	6	40.9611	9.45782	52.7661	3.65699	17.227	4.93391	3.53839	0.899254	1.85971	1.41011
MS_gene56345	22.4061	9.90297	16.5574	8.12236	7.79677	0	0	0	0	0	12.9571	0	6.08508	2.09849e-06	0.000226264	MS_gene56345	chr3.1	6701737	6702708	-	972	protein_coding	- && - && PF06697:Protein of unknown function (DUF1191)	-	27	11	18	10	8	0	0	0	0	0	2.09879	0.927619	1.55094	0.760828	0.73033	0	0	0	0	0
MS_gene015132	28.215	48.6146	28.5155	65.7911	6.82218	0	5.05218	0	1.85873	0	35.5917	1.38218	4.65335	2.11159e-06	0.000227002	MS_gene015132	chr3.2	85005034	85006397	+	1065	protein_coding	- && sp|Q9SN11|CCD33_ARATH Cyclin-D3-3 OS=Arabidopsis thaliana OX=3702 GN=CYCD3-3 PE=2 SV=1 && PF00134:Cyclin, N-terminal domain|PF02984:Cyclin, C-terminal domain	FAR1	34	54	31	81	7	0	5	0	2	0	2.41213	4.15611	2.43782	5.62455	0.583235	0	0.431917	0	0.158905	0
MS_gene03590	101.242	88.2265	92.9052	115.337	131.571	15.2166	45.4697	21.5707	36.2452	25.3685	105.856	28.7741	1.87898	2.11598e-06	0.000227138	MS_gene03590	chr3.4	32006630	32011385	+	1686	protein_coding	- && sp|Q949N0|NAC53_ARATH NAC domain-containing protein 53 OS=Arabidopsis thaliana OX=3702 GN=NAC053 PE=2 SV=1 && PF02365:No apical meristem (NAM) protein	NAC	122	98	101	142	135	18	45	20	39	18	5.46732	4.76444	5.0171	6.2285	7.10512	0.821733	2.45547	1.16487	1.95733	1.36996
MS_gene071182	469.697	236.771	286.994	389.873	390.813	32.1239	165.712	58.2409	77.1372	85.9712	354.83	83.837	2.083	2.15274e-06	0.000230404	MS_gene071182	chr4.2	40959989	40962317	+	777	protein_coding	- && sp|Q38865|EXPA6_ARATH Expansin-A6 OS=Arabidopsis thaliana OX=3702 GN=EXPA6 PE=2 SV=2 && PF01357:Pollen allergen|PF03330:Lytic transglycolase	bHLH	566	263	312	480	401	38	164	54	83	61	55.0386	27.7446	33.6297	45.6849	45.7951	3.76425	19.4179	6.82461	9.03885	10.074
MS_gene84035	3.31942	9.90297	55.1912	99.905	46.7806	4.22683	2.02087	1.07854	0.929364	0	43.0198	1.65112	4.6337	2.15632e-06	0.000230404	MS_gene84035	chr1.3	32412698	32424112	+	1372	protein_coding	- && sp|Q05609|CTR1_ARATH Serine/threonine-protein kinase CTR1 OS=Arabidopsis thaliana OX=3702 GN=CTR1 PE=1 SV=1 && PF14381:Ethylene-responsive protein kinase Le-CTR1|PF07714:Protein tyrosine kinase	NF-YC	4	11	60	123	48	5	2	1	1	0	0.220282	0.657176	3.66257	6.62985	3.10443	0.280499	0.134108	0.0715733	0.061674	0
MS_gene33850	20.7464	53.1159	31.275	102.342	37.0347	0	0	1.07854	0	9.86555	48.9027	2.18882	4.64581	2.15909e-06	0.000230404	MS_gene33850	chr4.3	22474974	22475360	-	387	protein_coding	- && sp|P27880|HSP12_MEDSA 18.2 kDa class I heat shock protein OS=Medicago sativa OX=3879 GN=HSP18.2 PE=2 SV=1 && PF00011:Hsp20/alpha crystallin family	HSF	25	59	34	126	38	0	0	1	0	7	4.88092	12.4964	7.35795	24.0775	8.71301	0	0	0.253743	0	2.32103
MS_gene35752	124.478	58.5175	15.6375	13.808	82.8407	1.69073	10.1044	2.15707	0	0	59.0564	2.79043	4.38459	2.16405e-06	0.000230595	MS_gene35752	chr2.1	12623520	12625551	+	909	protein_coding	- && sp|Q9ZR04|CCD61_ARATH Putative cyclin-D6-1 OS=Arabidopsis thaliana OX=3702 GN=CYCD6-1 PE=3 SV=1 && PF02984:Cyclin, C-terminal domain|PF00134:Cyclin, N-terminal domain	GATA	150	65	17	17	85	2	10	2	0	0	12.4681	5.86128	1.5663	1.38305	8.29756	0.169349	1.01208	0.216058	0	0
MS_gene026758	57.2599	14.4043	90.1456	2.43671	0	0	0	0	0	0	32.8493	0	7.4263	2.17971e-06	0.000231923	MS_gene026758	chr4.1	85591575	85593899	+	753	protein_coding	- && - && -	-	69	16	98	3	0	0	0	0	0	0	6.92351	1.74168	10.8998	0.294631	0	0	0	0	0	0
MS_gene08311	70.5376	245.774	136.138	205.496	123.774	32.1239	39.407	49.6126	25.0928	47.9184	156.344	38.831	2.01499	2.20032e-06	0.000233093	MS_gene08311	chr4.1	16307618	16310962	+	1107	protein_coding	- && sp|Q9LRR9|GLO1_ARATH (S)-2-hydroxy-acid oxidase GLO1 OS=Arabidopsis thaliana OX=3702 GN=GLO1 PE=1 SV=1 && PF01070:FMN-dependent dehydrogenase	C3H	85	273	148	253	127	38	39	46	27	34	5.80154	20.2143	11.197	16.9015	10.1801	2.64211	3.24113	4.08052	2.06382	3.94117
MS_gene072560	98.7527	116.135	154.535	237.173	354.753	37.1961	71.741	37.7487	36.2452	22.5498	192.27	41.0962	2.22169	2.22233e-06	0.000235082	MS_gene072560	chr7.3	4445846	4448977	+	1611	protein_coding	- && sp|Q9FKL6|CB60B_ARATH Calmodulin-binding protein 60 B OS=Arabidopsis thaliana OX=3702 GN=CBP60B PE=2 SV=1 && PF07887:Calmodulin binding protein-like	WRKY	119	129	168	292	364	44	71	35	39	16	5.58115	6.56353	8.73379	13.4042	20.0494	2.10219	4.05455	2.13343	2.04845	1.27444
MS_gene44962	42.3226	183.655	65.3096	166.508	40.9331	17.7527	12.1252	17.2566	1.85873	14.0936	99.7457	12.6174	2.98643	2.23024e-06	0.000235575	MS_gene44962	chr8.1	28559521	28562701	+	786	protein_coding	- && sp|Q6RYA0|SABP2_TOBAC Salicylic acid-binding protein 2 OS=Nicotiana tabacum OX=4097 GN=SABP2 PE=1 SV=1 && PF12697:Alpha/beta hydrolase family	C2H2	51	204	71	205	42	21	12	16	2	10	4.90253	21.2741	7.56528	19.2879	4.74157	2.05642	1.40455	1.99895	0.21531	1.63257
MS_gene045265	65.5585	44.1132	76.3478	73.1012	63.3488	16.9073	18.1879	11.8639	10.223	25.3685	64.4939	16.5101	1.98157	2.26597e-06	0.000238286	MS_gene045265	chr3.2	73325718	73327605	+	549	protein_coding	- && sp|P51413|RL172_ARATH 60S ribosomal protein L17-2 OS=Arabidopsis thaliana OX=3702 GN=RPL17B PE=2 SV=2 && PF00237:Ribosomal protein L22p/L17e	-	79	49	83	90	65	20	18	11	11	18	10.8724	7.31589	12.6618	12.1234	10.506	2.80397	3.01634	1.96755	1.69542	4.2072
MS_gene97913	77.1764	165.65	79.1074	392.31	143.266	46.4952	29.3027	10.7854	28.8103	8.45618	171.502	24.7699	2.7799	2.26865e-06	0.000238286	MS_gene97913	chr6.1	53268570	53269559	-	990	protein_coding	- && sp|Q0ZPV7|CXE1_ACTER Carboxylesterase 1 OS=Actinidia eriantha OX=165200 GN=CXE1 PE=1 SV=1 && PF07859:alpha/beta hydrolase fold	MYB_related	93	184	86	483	147	55	29	10	31	6	7.09774	15.2344	7.27532	36.0798	13.1758	4.27605	2.6949	0.991904	2.64961	0.777695
MS_gene21393	45.642	22.5067	34.9544	5.68565	39.9585	1.69073	0	0	0	4.22809	29.7495	1.18376	4.7831	2.33776e-06	0.000244798	MS_gene21393	chr1.4	71742433	71744900	+	1191	protein_coding	- && - && PF07557:Shugoshin C terminus	-	55	25	38	7	41	2	0	0	0	3	3.48918	1.72057	2.67215	0.434649	3.05469	0.129251	0	0	0	0.323224
MS_gene43981	48.1315	18.0054	48.7522	95.8438	37.0347	0.845367	8.08349	0	0.929364	8.45618	49.5535	3.66288	3.81357	2.35432e-06	0.000246177	MS_gene43981	chr1.3	57018282	57020106	-	639	protein_coding	- && sp|Q8L8A5|GIF1_ARATH GRF1-interacting factor 1 OS=Arabidopsis thaliana OX=3702 GN=GIF1 PE=1 SV=1 && PF05030:SSXT protein (N-terminal region)	-	58	20	53	118	38	1	8	0	1	6	6.85803	2.5655	6.94647	13.6563	5.27689	0.120452	1.15178	0	0.132421	1.20488
MS_gene41273	257.255	76.5229	102.104	74.7257	242.675	5.91757	48.501	4.31414	13.0111	18.3217	150.656	18.0131	3.06676	2.36423e-06	0.000246858	MS_gene41273	chr1.4	34606745	34621184	+	4026	protein_coding	- && sp|Q2QAV0|TIO_ARATH Serine/threonine-protein kinase TIO OS=Arabidopsis thaliana OX=3702 GN=TIO PE=1 SV=1 && PF13646:HEAT repeats|PF00069:Protein kinase domain	CAMTA	310	85	111	92	249	7	48	4	14	13	5.81782	1.73057	2.30908	1.68992	5.48809	0.133826	1.09685	0.0975644	0.294246	0.414346
MS_gene029974	6.63883	0	38.6338	14.6202	79.9169	0	0	0	0	0	27.962	0	7.19248	2.3709e-06	0.0002472	MS_gene029974	chr6.2	66702241	66706063	-	1962	protein_coding	- && - && PF03004:Plant transposase (Ptta/En/Spm family)	bHLH	8	0	42	18	82	0	0	0	0	0	0.30808	0	1.79283	0.678463	3.7086	0	0	0	0	0
MS_gene35105	73.0272	162.949	57.9508	402.869	266.065	4.22683	30.3131	48.5341	9.29364	9.86555	192.572	20.4466	3.23727	2.37658e-06	0.000247436	MS_gene35105	chr4.4	19888857	19890485	-	1629	protein_coding	- && sp|Q8GTB6|THCAS_CANSA Tetrahydrocannabinolic acid synthase OS=Cannabis sativa OX=3483 GN=THCAS PE=1 SV=1 && PF01565:FAD binding domain|PF08031:Berberine and berberine like	GRAS	88	181	63	496	273	5	30	45	10	7	4.08163	9.10753	3.23898	22.5171	14.8709	0.236246	1.69426	2.71267	0.51944	0.551405
MS_gene35960	60.5794	36.0108	34.0346	85.2847	62.3742	9.29903	10.1044	0	2.78809	11.2749	55.6567	6.69328	3.06878	2.38784e-06	0.000248039	MS_gene35960	chr8.2	41564934	41569544	+	1965	protein_coding	- && sp|Q66LG9|CENPC_ARATH Centromere protein C OS=Arabidopsis thaliana OX=3702 GN=CENPC PE=2 SV=1 && -	-	73	40	37	105	64	11	10	0	3	8	2.80694	1.66856	1.57699	3.95166	2.8901	0.43087	0.468184	0	0.129186	0.522421
MS_gene95903	0.829854	42.3127	13.7978	8.12236	32.1617	0	0	0	0	0	19.4449	0	6.6681	2.38919e-06	0.000248039	MS_gene95903	chr1.3	20667188	20669684	-	1110	protein_coding	- && sp|P93324|CHOMT_MEDSA Isoliquiritigenin 2'-O-methyltransferase OS=Medicago sativa OX=3879 PE=1 SV=1 && PF08100:Dimerisation domain|PF00891:O-methyltransferase domain	-	1	47	15	10	33	0	0	0	0	0	0.068069	3.47071	1.13177	0.666238	2.63807	0	0	0	0	0
MS_gene047933	9.95825	18.0054	14.7177	72.289	81.8661	0	1.01044	0	0	5.63745	39.3673	1.32958	5.0783	2.41109e-06	0.000249599	MS_gene047933	chr2.4	64851141	64852430	+	1290	protein_coding	- && sp|P0DO21|GIP2_NICBE Probable aspartic proteinase GIP2 OS=Nicotiana benthamiana OX=4100 GN=GIP2 PE=1 SV=1 && PF14543:Xylanase inhibitor N-terminal|PF14541:Xylanase inhibitor C-terminal	MYB_related	12	20	16	89	84	0	1	0	0	4	0.702852	1.27082	1.03877	5.10215	5.7781	0	0.0713165	0	0	0.397891
MS_gene060326	52.2808	32.4097	40.4735	62.5421	47.7552	13.5259	5.05218	10.7854	3.71746	11.2749	47.0923	8.87115	2.41536	2.42624e-06	0.00025081	MS_gene060326	chr2.4	53450091	53450801	-	711	protein_coding	- && sp|Q9LIE6|VQ22_ARATH VQ motif-containing protein 22 OS=Arabidopsis thaliana OX=3702 GN=VQ22 PE=2 SV=1 && PF05678:VQ motif	-	63	36	44	77	49	16	5	10	4	8	6.69489	4.15027	5.18289	8.00891	6.11536	1.73207	0.646964	1.38113	0.476043	1.44382
MS_gene35897	43.1524	85.5256	27.5956	159.198	129.621	1.69073	2.02087	24.8063	3.71746	1.40936	89.0186	6.72895	3.7284	2.44346e-06	0.000252231	MS_gene35897	chr5.1	56047984	56049196	-	1089	protein_coding	- && sp|O65782|C83B1_ARATH Cytochrome P450 83B1 OS=Arabidopsis thaliana OX=3702 GN=CYP83B1 PE=1 SV=1 && PF00067:Cytochrome P450	GeBP	52	95	30	196	133	2	2	23	4	1	3.60784	7.15054	2.30718	13.3101	10.8373	0.141357	0.168959	2.07398	0.310805	0.117833
MS_gene048459	48.9614	28.8086	31.275	62.5421	46.7806	0	4.04175	4.31414	9.29364	8.45618	43.6736	5.22114	3.09528	2.45853e-06	0.000253427	MS_gene048459	chr3.1	48044992	48052429	+	2301	protein_coding	- && sp|Q9FJ45|GDL83_ARATH GDSL esterase/lipase At5g45910 OS=Arabidopsis thaliana OX=3702 GN=At5g45910 PE=2 SV=1 && PF05686:Glycosyl transferase family 90|PF00657:GDSL-like Lipase/Acylhydrolase	ERF	59	32	34	77	48	0	4	4	10	6	1.93735	1.13993	1.23752	2.47472	1.85106	0	0.159927	0.170706	0.367739	0.334602
MS_gene059535	109.541	0	8.27868	13.808	18.5173	0	0	0	0	0	30.029	0	7.29766	2.46397e-06	0.000253428	MS_gene059535	chr6.4	62140739	62143892	+	1524	protein_coding	- && sp|Q9FJU9|E1313_ARATH Glucan endo-1,3-beta-glucosidase 13 OS=Arabidopsis thaliana OX=3702 GN=At5g56590 PE=2 SV=1 && PF00332:Glycosyl hydrolases family 17|PF07983:X8 domain	C2H2	132	0	9	17	19	0	0	0	0	0	6.54427	0	0.494591	0.824929	1.10628	0	0	0	0	0
MS_gene004059	14.1075	39.6119	21.1566	1.62447	8.77137	0	0	0	0	0	17.0544	0	6.47974	2.46551e-06	0.000253428	MS_gene004059	chr4.2	41713565	41716526	-	426	protein_coding	- && - && PF18029:Glyoxalase-like domain	-	17	44	23	2	9	0	0	0	0	0	3.01517	8.46616	4.52176	0.347195	1.87469	0	0	0	0	0
MS_gene24925	14.9374	14.4043	349.544	380.126	47.7552	8.45367	9.09393	17.2566	4.64682	14.0936	161.353	10.7089	3.92113	2.46971e-06	0.000253501	MS_gene24925	chr4.3	84464594	84465469	+	876	protein_coding	- && sp|Q9ZNR6|PDX12_ARATH Pyridoxal 5'-phosphate synthase-like subunit PDX1.2 OS=Arabidopsis thaliana OX=3702 GN=PDX12 PE=1 SV=1 && PF01680:SOR/SNZ family	-	18	16	380	468	49	10	9	16	5	10	1.55253	1.49713	36.3303	39.5088	4.96349	0.878641	0.945187	1.79358	0.482972	1.46484
MS_gene41033	9.95825	0	21.1566	77.9746	45.806	0	1.01044	0	0	0	30.9791	0.202087	6.76496	2.47428e-06	0.000253612	MS_gene41033	chr1.3	41714053	41715381	+	1329	protein_coding	- && sp|Q9SVC6|PUB22_ARATH E3 ubiquitin-protein ligase PUB22 OS=Arabidopsis thaliana OX=3702 GN=PUB22 PE=1 SV=1 && PF04564:U-box domain	Dof	12	0	23	96	47	0	1	0	0	0	0.682226	0	1.44941	5.34194	3.13811	0	0.0692237	0	0	0
MS_gene022219	836.493	1952.69	2460.61	858.533	1300.11	344.064	634.554	201.686	209.107	129.661	1481.69	303.815	2.2851	2.48128e-06	0.000253971	MS_gene022219	chr3.3	66923333	66926163	-	1101	protein_coding	- && sp|F8WKW1|UGT2_GARJA 7-deoxyloganetin glucosyltransferase OS=Gardenia jasminoides OX=114476 GN=UGT85A24 PE=1 SV=1 && -	GRAS	1008	2169	2675	1057	1334	407	628	187	225	92	69.1744	161.479	203.482	70.997	107.514	28.4527	52.4749	16.6786	17.2922	10.7224
MS_gene21575	53.9405	2.70081	39.5537	4.06118	4.87298	0	0	0	0	0	21.0258	0	6.78327	2.48978e-06	0.000254482	MS_gene21575	chr1.3	62976470	62977818	-	678	protein_coding	- && sp|Q03664|GSTX3_TOBAC Probable glutathione S-transferase OS=Nicotiana tabacum OX=4097 PE=2 SV=1 && PF13410:Glutathione S-transferase, C-terminal domain|PF02798:Glutathione S-transferase, N-terminal domain	ERF	65	3	43	5	5	0	0	0	0	0	7.24362	0.362689	5.31163	0.545372	0.654389	0	0	0	0	0
MS_gene026043	17.4269	50.4151	17.4772	1.62447	5.84758	0	0	0	0	0	18.5583	0	6.60209	2.50283e-06	0.000255458	MS_gene026043	chr7.3	2406335	2408798	-	1143	protein_coding	- && sp|A0A1P8B590|IQD19_ARATH Protein IQ-DOMAIN 19 OS=Arabidopsis thaliana OX=3702 GN=IQD19 PE=1 SV=1 && PF13178:Protein of unknown function (DUF4005)	FAR1	21	56	19	2	6	0	0	0	0	0	1.38818	4.01592	1.39218	0.129401	0.465801	0	0	0	0	0
MS_gene013156	39.833	34.2103	34.0346	2.43671	12.6698	0	1.01044	0	0	1.40936	24.6369	0.48396	5.85646	2.5098e-06	0.00025581	MS_gene013156	chr3.3	81601114	81602962	-	954	protein_coding	- && sp|Q9C5D3|HIP7_ARATH Heavy metal-associated isoprenylated plant protein 7 OS=Arabidopsis thaliana OX=3702 GN=HIPP07 PE=1 SV=1 && PF00403:Heavy-metal-associated domain	MIKC_MADS	48	38	37	3	13	0	1	0	0	1	3.80159	3.26496	3.2482	0.232555	1.20918	0	0.0964342	0	0	0.134507
MS_gene58754	172.61	45.0135	76.3478	94.2193	9.74597	0	11.1148	0	0	0	79.5873	2.22296	5.14905	2.53921e-06	0.000258445	MS_gene58754	chr8.1	10248523	10254437	-	2202	protein_coding	- && sp|O80786|MCM5_ARATH DNA replication licensing factor MCM5 OS=Arabidopsis thaliana OX=3702 GN=MCM5 PE=1 SV=1 && PF17855:MCM AAA-lid domain|PF00493:MCM P-loop domain|PF14551:MCM N-terminal domain|PF17207:MCM OB domain	-	208	50	83	116	10	0	11	0	0	0	7.13704	1.86121	3.15682	3.89577	0.402975	0	0.459573	0	0	0
MS_gene45392	46.4718	248.474	1071.63	2135.37	1018.45	0.845367	9.09393	47.4556	57.6206	124.024	904.079	47.8079	4.2459	2.55505e-06	0.000259693	MS_gene45392	chr4.4	24419042	24419521	+	480	protein_coding	- && sp|P27880|HSP12_MEDSA 18.2 kDa class I heat shock protein OS=Medicago sativa OX=3879 GN=HSP18.2 PE=2 SV=1 && PF00011:Hsp20/alpha crystallin family	MYB	56	276	1165	2629	1045	1	9	44	62	88	8.81493	47.1315	203.27	405.044	193.184	0.160352	1.72497	9.00153	10.9297	23.5253
MS_gene001112	107.051	49.5148	79.1074	72.289	70.171	4.22683	24.2505	18.3351	4.64682	14.0936	75.6267	13.1106	2.54165	2.56528e-06	0.000259708	MS_gene001112	chr7.1	35082044	35084287	+	2244	protein_coding	- && sp|Q9SS80|OPS_ARATH Protein OCTOPUS OS=Arabidopsis thaliana OX=3702 GN=OPS PE=1 SV=1 && PF05340:Protein of unknown function (DUF740)	GRAS	129	55	86	89	72	5	24	17	5	10	4.34349	2.00901	3.2097	2.93305	2.84712	0.171499	0.983938	0.743928	0.18854	0.571835
MS_gene041509	50.6211	21.6065	17.4772	40.6118	52.6282	1.69073	1.01044	7.54975	6.50555	2.81873	36.589	3.91504	3.22558	2.56591e-06	0.000259708	MS_gene041509	chr8.2	11352385	11355385	+	1536	protein_coding	- && sp|Q9ZVM9|Y1461_ARATH Probable serine/threonine-protein kinase At1g54610 OS=Arabidopsis thaliana OX=3702 GN=At1g54610 PE=1 SV=1 && PF00069:Protein kinase domain	ERF	61	24	19	50	54	2	1	7	7	2	3.00062	1.28075	1.03598	2.40731	3.11959	0.10022	0.0598947	0.447519	0.385623	0.167083
MS_gene58305	4.14927	32.4097	77.2677	216.055	26.3141	3.38147	8.08349	0	1.85873	0	71.2391	2.66474	4.70683	2.57177e-06	0.000259939	MS_gene58305	chr8.2	65548476	65549009	-	534	protein_coding	- && sp|Q58FX0|BAP2_ARATH BON1-associated protein 2 OS=Arabidopsis thaliana OX=3702 GN=BAP2 PE=1 SV=1 && PF00168:C2 domain	MYB	5	36	84	266	27	4	8	0	2	0	0.707459	5.52592	13.1743	36.8377	4.48661	0.576547	1.37825	0	0.316917	0
MS_gene00476	971.759	328.599	516.038	568.565	460.01	65.0932	111.148	251.299	114.312	156.439	568.994	139.658	2.02854	2.58341e-06	0.000260752	MS_gene00476	chr1.4	4580754	4581691	-	276	protein_coding	- && sp|Q948Z4|SNAK1_SOLTU Snakin-1 OS=Solanum tuberosum OX=4113 GN=SN1 PE=1 SV=1 && -	-	1171	365	561	700	472	77	110	233	123	111	320.568	108.399	170.233	187.561	151.75	21.4732	36.666	82.8995	37.7096	51.6069
MS_gene067791	292.109	163.849	197.768	186.814	248.522	6.76293	61.6366	46.377	51.115	56.3745	217.813	44.4532	2.29796	2.6011e-06	0.000261892	MS_gene067791	chr7.1	19622614	19623745	+	822	protein_coding	- && sp|O82632|GATA9_ARATH GATA transcription factor 9 OS=Arabidopsis thaliana OX=3702 GN=GATA9 PE=2 SV=1 && PF00320:GATA zinc finger	GATA	352	182	215	230	255	8	61	43	55	40	32.3551	18.1486	21.9056	20.6923	27.5273	0.74909	6.82712	5.13691	5.6617	6.24427
MS_gene40528	107.881	95.4286	31.275	108.027	108.18	11.8351	26.2714	7.54975	20.446	22.5498	90.1585	17.7304	2.35201	2.60191e-06	0.000261892	MS_gene40528	chr5.2	402045	405646	-	1023	protein_coding	- && sp|Q9LJN8|BUB31_ARATH Mitotic checkpoint protein BUB3.1 OS=Arabidopsis thaliana OX=3702 GN=BUB3.1 PE=1 SV=1 && -	B3	130	106	34	133	111	14	26	7	22	16	9.60152	8.49324	2.78351	9.61454	9.62815	1.05334	2.33818	0.671935	1.81971	2.00696
MS_gene02905	25.7255	18.9057	22.0765	17.0569	71.1456	2.5361	3.03131	0	0	4.22809	30.982	1.9591	4.03038	2.66465e-06	0.000267097	MS_gene02905	chr2.4	61952810	61953430	-	621	protein_coding	- && sp|Q39176|ERLI1_ARATH Lipid transfer protein EARLI 1 OS=Arabidopsis thaliana OX=3702 GN=EARLI1 PE=1 SV=1 && PF14547:Hydrophobic seed protein	Trihelix	31	21	24	21	73	3	3	0	0	3	3.77175	2.77186	3.23675	2.50081	10.431	0.371831	0.444436	0	0	0.619902
MS_gene47186	24.0658	42.3127	24.836	43.0485	49.7044	5.91757	7.07306	9.70682	2.78809	2.81873	36.7935	5.66085	2.68957	2.67111e-06	0.000267376	MS_gene47186	chr6.3	17468247	17471393	+	3147	protein_coding	- && sp|Q9C637|RLP6_ARATH Receptor-like protein 6 OS=Arabidopsis thaliana OX=3702 GN=RLP6 PE=3 SV=1 && PF08263:Leucine rich repeat N-terminal domain|PF13855:Leucine rich repeat	M-type_MADS	29	47	27	53	51	7	7	9	3	2	0.696263	1.22418	0.718548	1.24547	1.43803	0.171205	0.204635	0.280835	0.0806642	0.0815505
MS_gene054290	65.5585	7.20216	29.4353	69.04	51.6536	0	0	5.39268	4.64682	0	44.5779	2.0079	4.45479	2.69171e-06	0.000269067	MS_gene054290	chr6.1	24951990	24956511	-	1059	protein_coding	- && sp|Q96520|PER12_ARATH Peroxidase 12 OS=Arabidopsis thaliana OX=3702 GN=PER12 PE=1 SV=1 && PF00141:Peroxidase	M-type_MADS	79	8	32	85	53	0	0	5	5	0	5.63642	0.619209	2.53071	5.93575	4.44094	0	0	0.463638	0.399512	0
MS_gene035697	5.80898	5.40162	33.1147	116.15	0.974597	0	0	1.07854	0	0	32.2899	0.215707	6.82579	2.70604e-06	0.000270128	MS_gene035697	chr8.4	5962697	5963776	-	801	protein_coding	- && sp|Q38910|XTH23_ARATH Probable xyloglucan endotransglucosylase/hydrolase protein 23 OS=Arabidopsis thaliana OX=3702 GN=XTH23 PE=2 SV=1 && PF06955:Xyloglucan endo-transglycosylase (XET) C-terminus|PF00722:Glycosyl hydrolases family 16	GRAS	7	6	36	143	1	0	0	1	0	0	0.660295	0.613991	3.76408	13.2025	0.11078	0	0	0.122595	0	0
MS_gene51426	112.03	81.9246	118.661	163.259	114.028	2.5361	33.3444	4.31414	20.446	25.3685	117.981	17.2018	2.7879	2.71328e-06	0.000270479	MS_gene51426	chr2.2	54237201	54240238	-	2606	protein_coding	- && - && PF14383:DUF761-associated sequence motif|PF14309:Domain of unknown function (DUF4378)	C2H2	135	91	129	201	117	3	33	4	22	18	3.9141	2.86227	4.14576	5.70393	3.98389	0.0886059	1.16498	0.150727	0.714339	0.886322
MS_gene65365	18.2568	45.0135	9.19853	9.74683	31.1871	0.845367	1.01044	1.07854	0	1.40936	22.6805	0.868741	4.76468	2.73117e-06	0.00027189	MS_gene65365	chr5.1	14389386	14390436	-	1051	protein_coding	- && sp|F4HUK6|AAE1_ARATH Butanoate--CoA ligase AAE1 OS=Arabidopsis thaliana OX=3702 GN=AAE1 PE=1 SV=1 && PF00501:AMP-binding enzyme|PF13193:AMP-binding enzyme C-terminal domain	NAC	22	50	10	12	32	1	1	1	0	1	1.58158	3.89951	0.796868	0.844367	2.70173	0.073234	0.087534	0.0934334	0	0.122093
MS_gene65609	121.989	31.5094	139.818	136.456	253.395	13.5259	37.3862	26.9634	26.0222	12.6843	136.633	23.3164	2.54704	2.75022e-06	0.000273412	MS_gene65609	chr8.2	37645931	37649798	-	1623	protein_coding	- && sp|C7A2A0|BALDH_ANTMA Benzaldehyde dehydrogenase, mitochondrial OS=Antirrhinum majus OX=4151 GN=BALDH PE=1 SV=1 && PF00171:Aldehyde dehydrogenase family	FAR1	147	35	152	168	260	16	37	25	28	9	6.84339	1.76764	7.84358	7.65497	14.2151	0.758782	2.09731	1.51261	1.45981	0.71157
MS_gene028507	27.3852	115.235	617.222	712.331	206.615	1.69073	15.1566	22.6492	55.7618	32.4154	335.757	25.5347	3.71923	2.7647e-06	0.000274476	MS_gene028507	chr4.1	20291278	20291754	+	477	protein_coding	- && sp|P27880|HSP12_MEDSA 18.2 kDa class I heat shock protein OS=Medicago sativa OX=3879 GN=HSP18.2 PE=2 SV=1 && PF00011:Hsp20/alpha crystallin family	NF-YB	33	128	671	877	212	2	15	21	60	23	5.22718	21.9955	117.813	135.967	39.4378	0.322721	2.89303	4.32321	10.6436	6.18733
MS_gene29568	57.2599	20.7062	32.1949	17.0569	41.9077	0	6.06262	0	0	0	33.8251	1.21252	4.78248	2.7981e-06	0.000277035	MS_gene29568	chr5.2	69543030	69546322	-	1725	protein_coding	- && sp|F4K295|ROGF5_ARATH Rop guanine nucleotide exchange factor 5 OS=Arabidopsis thaliana OX=3702 GN=ROPGEF5 PE=2 SV=1 && PF03759:PRONE (Plant-specific Rop nucleotide exchanger)	bHLH	69	23	35	21	43	0	6	0	0	0	3.02226	1.0929	1.69929	0.900291	2.21195	0	0.319994	0	0	0
MS_gene025400	15.7672	9.0027	15.6375	6.49789	34.1109	0	1.01044	0	0	0	16.2032	0.202087	5.82687	2.8065e-06	0.000277093	MS_gene025400	chr2.2	42040148	42041845	-	567	protein_coding	- && sp|Q94BU8|GSDA_ARATH Guanosine deaminase OS=Arabidopsis thaliana OX=3702 GN=GSDA PE=1 SV=1 && PF00383:Cytidine and deoxycytidylate deaminase zinc-binding region	GeBP	19	10	17	8	35	0	1	0	0	0	2.53188	1.44564	2.51105	1.04342	5.47748	0	0.162254	0	0	0
MS_gene052133	42.3226	143.143	81.8669	98.2805	235.852	6.76293	29.3027	28.0419	8.36427	21.1405	120.293	18.7225	2.69168	2.81139e-06	0.000277093	MS_gene052133	chr2.3	6070469	6070651	-	183	protein_coding	- && sp|Q2HU68|H2A1_MEDTR Probable histone H2A.1 OS=Medicago truncatula OX=3880 GN=MtrDRAFT_AC149210g1v1 PE=3 SV=1 && -	NF-YC	51	159	89	121	242	8	29	26	9	15	21.0568	71.2179	40.7313	48.8975	117.344	3.36476	14.579	13.9517	4.16148	10.518
MS_gene28434	125.308	40.5121	48.7522	68.2278	95.5105	0	15.1566	6.47121	0	7.04682	75.6621	5.73492	3.74304	2.81248e-06	0.000277093	MS_gene28434	chr4.4	8735683	8736093	+	411	protein_coding	- && sp|P68429|H32_MEDSA Histone H3.2 OS=Medicago sativa OX=3879 GN=H3-1.1 PE=1 SV=2 && PF00125:Core histone H2A/H2B/H3/H4	bHLH	151	45	53	84	98	0	15	6	0	5	27.7592	8.97457	10.8	15.1144	21.1582	0	3.3576	1.43356	0	1.56107
MS_gene27817	0.829854	3.60108	19.3169	23.5548	61.3996	0	0	0	0	0	21.7405	0	6.82914	2.81743e-06	0.000277093	MS_gene27817	chr4.1	13568120	13569403	+	1284	protein_coding	- && sp|Q9SN38|RLP51_ARATH Receptor-like protein 51 OS=Arabidopsis thaliana OX=3702 GN=RLP51 PE=1 SV=1 && PF13855:Leucine rich repeat	-	1	4	21	29	63	0	0	0	0	0	0.0588447	0.255351	1.36976	1.67027	4.35382	0	0	0	0	0
MS_gene63017	14.1075	3.60108	10.1184	27.616	13.6444	0	0	0	0	0	13.8175	0	6.17867	2.81775e-06	0.000277093	MS_gene63017	chr1.2	15852600	15855984	+	1155	protein_coding	- && sp|Q7Y1X1|EST_HEVBR Esterase OS=Hevea brasiliensis OX=3981 PE=1 SV=1 && PF00657:GDSL-like Lipase/Acylhydrolase	ERF	17	4	11	34	14	0	0	0	0	0	1.11209	0.283871	0.797627	2.17696	1.07558	0	0	0	0	0
MS_gene062490	231.529	442.033	118.661	538.512	722.176	115.815	74.7723	97.0682	26.9515	32.4154	410.582	69.4045	2.56171	2.87635e-06	0.000281712	MS_gene062490	chr7.3	76082215	76082883	+	669	protein_coding	- && sp|Q9M5J9|PGIP1_ARATH Polygalacturonase inhibitor 1 OS=Arabidopsis thaliana OX=3702 GN=PGIP1 PE=1 SV=1 && PF13855:Leucine rich repeat|PF08263:Leucine rich repeat N-terminal domain	MYB_related	279	491	129	663	741	137	74	90	29	23	31.5101	60.1587	16.1493	73.2892	98.2851	15.762	10.1762	13.2106	3.66799	4.41159
MS_gene057157	360.987	337.601	233.643	126.709	435.645	40.5776	118.221	40.9844	82.7134	70.4682	298.917	70.5929	2.08234	2.90935e-06	0.000284249	MS_gene057157	chr8.1	20604265	20607497	-	1572	protein_coding	- && sp|O00567|NOP56_HUMAN Nucleolar protein 56 OS=Homo sapiens OX=9606 GN=NOP56 PE=1 SV=4 && PF08156:NOP5NT (NUC127) domain|PF01798:snoRNA binding domain, fibrillarin	M-type_MADS	435	375	254	156	447	48	117	38	89	50	20.9078	19.5534	13.5323	7.33879	25.2319	2.3502	6.8472	2.37376	4.79064	4.08142
MS_gene65116	0	54.0162	2.75956	57.6687	28.2633	0	0	0	0	0	28.5416	0	7.22366	2.91008e-06	0.000284249	MS_gene65116	chr7.1	42689699	42690971	-	600	protein_coding	- && sp|Q9ZTW3|VA721_ARATH Vesicle-associated membrane protein 721 OS=Arabidopsis thaliana OX=3702 GN=VAMP721 PE=2 SV=1 && PF13774:Regulated-SNARE-like domain|PF00957:Synaptobrevin	bHLH	0	60	3	71	29	0	0	0	0	0	0	8.19678	0.418754	8.75104	4.28886	0	0	0	0	0
MS_gene022190	0	19.8059	18.3971	102.342	5.84758	0	0	0	0	0	29.2785	0	7.26134	2.98902e-06	0.00029001	MS_gene022190	chr6.3	67932781	67934097	-	1317	protein_coding	- && sp|Q5PNY6|PUB21_ARATH U-box domain-containing protein 21 OS=Arabidopsis thaliana OX=3702 GN=PUB21 PE=2 SV=1 && PF04564:U-box domain	Dof	0	22	20	126	6	0	0	0	0	0	0	1.36924	1.27184	7.07518	0.40426	0	0	0	0	0
MS_gene74887	13.2777	5.40162	11.0382	18.6814	108.18	0	2.02087	0	0	0	31.3158	0.404175	6.20052	3.01335e-06	0.000291981	MS_gene74887	chr1.1	59085138	59086069	+	531	protein_coding	- && sp|Q2QXJ4|GL121_ORYSJ Germin-like protein 12-1 OS=Oryza sativa subsp. japonica OX=39947 GN=Os12g0154700 PE=2 SV=1 && PF00190:Cupin	E2F/DP	16	6	12	23	111	0	2	0	0	0	2.27666	0.92619	1.89267	3.20321	18.5491	0	0.346509	0	0	0
MS_gene24236	15.7672	7.20216	1.83971	62.5421	8.77137	0	0	0	0	0	19.2245	0	6.65583	3.05866e-06	0.000295583	MS_gene24236	chr1.2	1879617	1881333	+	1044	protein_coding	- && sp|Q96512|PER9_ARATH Peroxidase 9 OS=Arabidopsis thaliana OX=3702 GN=PER9 PE=1 SV=1 && PF00141:Peroxidase	MYB_related	19	8	2	77	9	0	0	0	0	0	1.37507	0.628106	0.160442	5.45435	0.764958	0	0	0	0	0
MS_gene97222	8.29854	30.6092	8.27868	47.9219	45.806	0	0	0	2.78809	1.40936	28.1829	0.839491	5.09347	3.10467e-06	0.000299632	MS_gene97222	chr7.3	84295521	84297704	+	1323	protein_coding	- && sp|Q9SGA8|U83A1_ARATH UDP-glycosyltransferase 83A1 OS=Arabidopsis thaliana OX=3702 GN=UGT83A1 PE=2 SV=1 && PF00201:UDP-glucoronosyl and UDP-glucosyl transferase	NF-YA	10	34	9	59	47	0	0	0	3	1	0.5711	2.1065	0.569733	3.29795	3.15234	0	0	0	0.191875	0.0969915
MS_gene000208	57.2599	51.3154	35.8743	43.8607	23.3903	0	4.04175	9.70682	0	2.81873	42.3401	3.31346	3.71016	3.11932e-06	0.000300647	MS_gene000208	chr6.3	26052923	26053798	+	876	protein_coding	- && - && PF04554:Extensin-like region	-	69	57	39	54	24	0	4	9	0	2	5.95137	5.33352	3.72863	4.55871	2.4311	0	0.420083	1.00889	0	0.292967
MS_gene051586	35.6837	109.833	40.4735	74.7257	110.129	5.91757	17.1774	12.9424	20.446	5.63745	74.1691	12.4242	2.56744	3.1602e-06	0.00030369	MS_gene051586	chr1.3	6224894	6228136	+	1656	protein_coding	- && sp|Q43866|INV1_ARATH Beta-fructofuranosidase, insoluble isoenzyme CWINV1 OS=Arabidopsis thaliana OX=3702 GN=CWINV1 PE=1 SV=1 && PF08244:Glycosyl hydrolases family 32 C terminal|PF00251:Glycosyl hydrolases family 32 N-terminal domain	-	43	122	44	92	113	7	17	12	22	4	1.96192	6.03869	2.22526	4.10847	6.05499	0.325352	0.944426	0.711584	1.12414	0.309951
MS_gene066467	117.009	86.4259	137.978	177.067	315.769	5.91757	59.6158	29.1205	13.9405	19.7311	166.85	25.6651	2.70265	3.16344e-06	0.00030369	MS_gene066467	chr8.2	31605253	31606521	-	1074	protein_coding	- && sp|Q8GYH5|BAD1_ARATH Ankyrin repeat-containing protein BDA1 OS=Arabidopsis thaliana OX=3702 GN=BAD1 PE=1 SV=1 && PF12796:Ankyrin repeats (3 copies)|PF13962:Domain of unknown function	bHLH	141	96	150	218	324	7	59	27	15	14	9.91944	7.32673	11.697	15.0108	26.7692	0.50166	5.05391	2.46868	1.1818	1.6727
MS_gene62120	14.9374	7.20216	22.9963	51.1708	40.9331	0	0	3.23561	0	0	27.448	0.647121	5.44005	3.16777e-06	0.000303705	MS_gene62120	chr5.2	40999342	41009316	+	1065	protein_coding	- && sp|Q39224|SRG1_ARATH Protein SRG1 OS=Arabidopsis thaliana OX=3702 GN=SRG1 PE=2 SV=1 && PF14226:non-haem dioxygenase in morphine synthesis N-terminal|PF03171:2OG-Fe(II) oxygenase superfamily	GATA	18	8	25	63	42	0	0	3	0	0	1.27701	0.61572	1.96598	4.37465	3.49941	0	0	0.276616	0	0
MS_gene69677	1629	798.539	1726.56	1134.69	1781.56	555.406	572.918	565.153	507.433	465.09	1414.07	533.2	1.40681	3.19012e-06	0.000305045	MS_gene69677	chr8.3	37178355	37181478	-	1713	protein_coding	- && sp|O80763|NRX1_ARATH Probable nucleoredoxin 1 OS=Arabidopsis thaliana OX=3702 GN=At1g60420 PE=1 SV=1 && PF13905:Thioredoxin-like|PF03107:C1 domain	GATA	1963	887	1877	1397	1828	657	567	524	546	330	86.5835	42.4433	91.769	60.3103	94.6922	29.5205	30.4513	30.0385	26.9707	24.7201
MS_gene038367	825.705	237.671	493.961	917.014	700.735	54.9488	286.964	46.377	61.338	76.1056	635.017	105.147	2.59421	3.19014e-06	0.000305045	MS_gene038367	chr5.4	72716508	72719023	+	1911	protein_coding	- && sp|Q9S728|PDF1_ARATH Protodermal factor 1 OS=Arabidopsis thaliana OX=3702 GN=PDF1 PE=2 SV=1 && -	-	995	264	537	1129	719	65	284	43	66	54	39.34	11.3236	23.5344	43.6904	33.3859	2.61799	13.6722	2.2096	2.9224	3.62599
MS_gene64142	22.4061	5.40162	1.83971	25.9915	25.3395	0	0	0	0	0	16.1957	0	6.40677	3.20439e-06	0.000306004	MS_gene64142	chr5.1	49724924	49728230	-	987	protein_coding	- && - && -	BBR-BPC	27	6	2	32	26	0	0	0	0	0	2.0669	0.498284	0.169708	2.39765	2.3375	0	0	0	0	0
MS_gene053860	5.80898	8.10243	35.8743	15.4325	6.82218	0	0	0	0	0	14.4081	0	6.23683	3.21413e-06	0.000306532	MS_gene053860	chr5.3	44183105	44183821	+	498	protein_coding	- && sp|Q39224|SRG1_ARATH Protein SRG1 OS=Arabidopsis thaliana OX=3702 GN=SRG1 PE=2 SV=1 && PF14226:non-haem dioxygenase in morphine synthesis N-terminal	STAT	7	9	39	19	7	0	0	0	0	0	1.06204	1.48135	6.5588	2.82148	1.24728	0	0	0	0	0
MS_gene31517	24.0658	12.6038	28.5155	2.43671	7.79677	0	0	0	0	0	15.0837	0	6.30317	3.23944e-06	0.000308137	MS_gene31517	chr2.4	11019151	11020363	-	846	protein_coding	- && - && PF07837:Formiminotransferase domain, N-terminal subdomain	-	29	14	31	3	8	0	0	0	0	0	2.59	1.35644	3.06888	0.262243	0.839103	0	0	0	0	0
MS_gene33435	152.693	60.3181	70.8287	46.2974	130.596	1.69073	16.167	0	0	12.6843	92.1467	6.1084	3.94309	3.24675e-06	0.000308429	MS_gene33435	chr4.2	86962942	86965875	-	2271	protein_coding	- && sp|Q9SCT4|IMK2_ARATH Probably inactive leucine-rich repeat receptor-like protein kinase IMK2 OS=Arabidopsis thaliana OX=3702 GN=IMK2 PE=1 SV=1 && PF08263:Leucine rich repeat N-terminal domain|PF13855:Leucine rich repeat|PF07714:Protein tyrosine kinase	STAT	184	67	77	57	134	2	16	0	0	9	6.12171	2.41825	2.83964	1.85614	5.2358	0.0677842	0.64816	0	0	0.508533
MS_gene010404	127.798	36.9111	504.08	692.025	146.19	13.5259	55.574	7.54975	40.892	35.2341	301.401	30.5551	3.30348	3.2751e-06	0.000310715	MS_gene010404	chr5.4	11023389	11026243	-	1266	protein_coding	- && - && PF05659:Arabidopsis broad-spectrum mildew resistance protein RPW8|PF02453:Reticulon	WRKY	154	41	548	852	150	16	55	7	44	25	9.19093	2.65456	36.2523	49.7689	10.5136	0.972752	3.99676	0.542962	2.94087	2.53396
MS_gene02087	48.9614	1.80054	69.9088	0.812236	7.79677	0	0	0	0	0	25.856	0	7.08086	3.30419e-06	0.000312659	MS_gene02087	chr2.2	58014507	58018496	+	1059	protein_coding	- && sp|Q9LEH3|PER15_IPOBA Peroxidase 15 OS=Ipomoea batatas OX=4120 GN=pod PE=1 SV=1 && PF00141:Peroxidase	Dof	59	2	76	1	8	0	0	0	0	0	4.20948	0.154802	6.01045	0.0698323	0.670331	0	0	0	0	0
MS_gene058219	167.631	195.359	101.184	60.9177	30.2125	26.2064	11.1148	1.07854	14.8698	12.6843	111.061	13.1908	3.06407	3.33981e-06	0.000315618	MS_gene058219	chr2.4	56240881	56242456	+	1101	protein_coding	- && sp|Q03467|E13B_PEA Glucan endo-1,3-beta-glucosidase OS=Pisum sativum OX=3888 PE=2 SV=1 && PF00332:Glycosyl hydrolases family 17	BES1	202	217	110	75	31	31	11	1	16	9	13.8623	16.1553	8.36747	5.03763	2.49845	2.16716	0.919147	0.0891903	1.22967	1.04894
MS_gene009429	187.547	53.1159	126.94	181.941	100.383	0	17.1774	14.021	9.29364	32.4154	129.985	14.5815	3.17921	3.36936e-06	0.000316293	MS_gene009429	chr3.4	3737754	3740658	+	1167	protein_coding	- && sp|Q9SUW0|TPPG_ARATH Probable trehalose-phosphate phosphatase G OS=Arabidopsis thaliana OX=3702 GN=TPPG PE=2 SV=1 && PF02358:Trehalose-phosphatase	-	226	59	138	224	103	0	17	13	10	23	14.6322	4.14404	9.90369	14.1948	7.8318	0	1.34016	1.0939	0.725079	2.52901
MS_gene043843	11.618	36.0108	44.153	60.1054	45.806	0	1.01044	5.39268	6.50555	0	39.5386	2.58173	3.91234	3.37128e-06	0.000316293	MS_gene043843	chr2.2	27408558	27408803	+	246	protein_coding	- && - && -	-	14	40	48	74	47	0	1	5	7	0	4.29997	13.3281	16.3416	22.2459	16.9535	0	0.373977	1.99591	2.40779	0
MS_gene030933	49.7913	13.504	40.4735	4.06118	38.9839	0	3.03131	1.07854	0	0	29.3628	0.821969	5.15212	3.37306e-06	0.000316293	MS_gene030933	chr4.3	11396665	11402515	-	1374	protein_coding	- && sp|Q8RXJ0|NUF2_ARATH Kinetochore protein NUF2 homolog OS=Arabidopsis thaliana OX=3702 GN=NUF2 PE=1 SV=1 && PF03800:Nuf2 family	-	60	15	44	5	40	0	3	1	0	0	3.29941	0.894845	2.68198	0.269114	2.58326	0	0.20087	0.0714691	0	0
MS_gene021099	160.992	142.243	199.608	224.989	177.377	3.38147	38.3966	0	0	15.503	181.042	11.4562	3.98951	3.37973e-06	0.00031651	MS_gene021099	chr4.3	40136934	40137692	+	759	protein_coding	- && sp|Q41350|OLP1_SOLLC Osmotin-like protein OS=Solanum lycopersicum OX=4081 PE=1 SV=1 && PF00314:Thaumatin family	ARF	194	158	217	277	182	4	38	0	0	11	19.3122	17.0631	23.9446	26.9892	21.2777	0.405634	4.60597	0	0	1.85971
MS_gene035627	24.0658	1.80054	20.2368	21.9304	19.4919	0	1.01044	0	0	0	17.5051	0.202087	5.94172	3.4217e-06	0.000319359	MS_gene035627	chr8.1	3104087	3108890	+	1077	protein_coding	- && sp|Q94AN4|AP2L1_ARATH AP2-like ethylene-responsive transcription factor At1g16060 OS=Arabidopsis thaliana OX=3702 GN=At1g16060 PE=2 SV=1 && PF00847:AP2 domain	AP2	29	2	22	27	20	0	1	0	0	0	2.03449	0.152215	1.71079	1.85396	1.64782	0	0.0854208	0	0	0
MS_gene20536	50.6211	36.9111	64.3897	80.4113	67.2472	1.69073	10.1044	18.3351	11.1524	2.81873	59.9161	8.82026	2.7601	3.42489e-06	0.000319359	MS_gene20536	chr6.3	5320008	5321549	+	1542	protein_coding	- && sp|Q9FLD5|ASD_ARATH AAA-ATPase ASD, mitochondrial OS=Arabidopsis thaliana OX=3702 GN=AATP1 PE=1 SV=1 && PF00004:ATPase family associated with various cellular activities (AAA)|PF14363:Domain associated at C-terminal with AAA	ERF	61	41	70	99	69	2	10	17	12	2	2.98894	2.17943	3.80192	4.74792	3.97064	0.09983	0.596616	1.0826	0.658496	0.166433
MS_gene91068	588.367	281.784	178.452	800.864	979.47	6.76293	124.284	3.23561	14.8698	80.3337	565.787	45.8972	3.62743	3.44396e-06	0.00032046	MS_gene91068	chr7.4	78351253	78351915	+	663	protein_coding	- && sp|Q9M5J9|PGIP1_ARATH Polygalacturonase inhibitor 1 OS=Arabidopsis thaliana OX=3702 GN=PGIP1 PE=1 SV=1 && PF13855:Leucine rich repeat|PF08263:Leucine rich repeat N-terminal domain	-	709	313	194	986	1005	8	123	3	16	57	80.7988	38.6967	24.5063	109.981	134.508	0.928736	17.0675	0.444337	2.04203	11.032
MS_gene015740	430.694	187.256	194.089	215.242	281.658	17.7527	62.6471	0	9.29364	42.2809	261.788	26.3949	3.31492	3.4512e-06	0.000320723	MS_gene015740	chr4.3	2032369	2034534	-	2166	protein_coding	- && sp|Q9SN46|LRX5_ARATH Leucine-rich repeat extensin-like protein 5 OS=Arabidopsis thaliana OX=3702 GN=LRX5 PE=2 SV=2 && -	NF-YB	519	208	211	265	289	21	62	0	10	30	18.1043	7.87133	8.15855	9.04774	11.8395	0.746237	2.63338	0	0.390659	1.77728
MS_gene04350	0	248.474	65.3096	623.797	229.03	0	0	0	0	0	233.322	0	10.2546	3.47402e-06	0.000322432	MS_gene04350	chr3.4	56530631	56532566	-	960	protein_coding	- && sp|P55737|HS902_ARATH Heat shock protein 90-2 OS=Arabidopsis thaliana OX=3702 GN=HSP90-2 PE=1 SV=1 && PF02518:Histidine kinase-, DNA gyrase B-, and HSP90-like ATPase|PF00183:Hsp90 protein	LBD	0	276	71	768	235	0	0	0	0	0	0	23.5657	6.19407	59.162	21.7216	0	0	0	0	0
MS_gene031686	200.825	18.0054	87.3861	149.451	31.1871	5.0722	16.167	14.021	5.57618	15.503	97.3709	11.2679	3.12537	3.48657e-06	0.000323184	MS_gene031686	chr4.3	30464445	30466558	-	1089	protein_coding	- && sp|Q6DR04|RTNLQ_ARATH Reticulon-like protein B17 OS=Arabidopsis thaliana OX=3702 GN=RTNLB17 PE=2 SV=1 && PF02453:Reticulon	C2H2	242	20	95	184	32	6	16	13	6	11	16.7904	1.50538	7.30609	12.4952	2.60746	0.424071	1.35167	1.17225	0.466208	1.29616
MS_gene068613	179.249	70.2211	332.987	303.776	192.97	5.0722	32.334	42.0629	39.0333	56.3745	215.841	34.9754	2.63367	3.4997e-06	0.000323764	MS_gene068613	chr5.1	21576431	21578127	-	1089	protein_coding	- && sp|Q9ZRF1|MTDH_FRAAN Probable mannitol dehydrogenase OS=Fragaria ananassa OX=3747 GN=CAD PE=2 SV=1 && PF08240:Alcohol dehydrogenase GroES-like domain|PF00107:Zinc-binding dehydrogenase	HB-other	216	78	362	374	198	6	32	39	42	40	14.9864	5.87097	27.84	25.3978	16.1337	0.424071	2.70335	3.51675	3.26345	4.71331
MS_gene019598	239.828	543.763	485.683	763.502	320.642	181.754	104.075	136.974	67.8436	42.2809	470.683	106.585	2.13967	3.51812e-06	0.000324865	MS_gene019598	chr8.1	71540017	71541396	-	594	protein_coding	- && sp|Q9SSA7|GLIP5_ARATH GDSL esterase/lipase 5 OS=Arabidopsis thaliana OX=3702 GN=GLIP5 PE=2 SV=2 && PF00657:GDSL-like Lipase/Acylhydrolase	ERF	289	604	528	940	329	215	103	127	73	30	36.7607	83.3477	74.4452	117.029	49.1479	27.8591	15.9526	20.9953	10.399	6.4808
MS_gene09002	71.3675	76.5229	41.3934	59.2932	35.0855	5.0722	14.1461	1.07854	0	0	56.7325	4.05937	3.77685	3.54038e-06	0.000326506	MS_gene09002	chr4.4	15124063	15131693	+	3477	protein_coding	- && sp|Q8L7Y8|KN12B_ARATH Kinesin-like protein KIN-12B OS=Arabidopsis thaliana OX=3702 GN=KIN12B PE=1 SV=1 && PF00225:Kinesin motor domain	SAP	86	85	45	73	36	6	14	1	0	0	1.86881	2.00381	1.08392	1.55264	0.918741	0.13282	0.370427	0.0282423	0	0
MS_gene049989	61.4092	24.3073	20.2368	34.9261	59.4504	0	9.09393	2.15707	4.64682	1.40936	40.066	3.46144	3.5242	3.56251e-06	0.000328028	MS_gene049989	chr5.3	51973692	51982822	+	3819	protein_coding	- && sp|F4K0J3|KN4C_ARATH Kinesin-like protein KIN-4C OS=Arabidopsis thaliana OX=3702 GN=KIN4C PE=2 SV=2 && PF00225:Kinesin motor domain	NAC	74	27	22	43	61	0	9	2	5	1	1.46404	0.579505	0.482461	0.832667	1.41735	0	0.216807	0.0514263	0.110784	0.0336004
MS_gene023219	52.2808	31.5094	62.55	209.557	3.89839	0	0	8.62829	2.78809	0	71.9591	2.28328	4.97722	3.58524e-06	0.000329126	MS_gene023219	chr4.3	18136985	18139075	+	1500	protein_coding	- && sp|P93147|C81E1_GLYEC Isoflavone 2'-hydroxylase OS=Glycyrrhiza echinata OX=46348 GN=CYP81E1 PE=1 SV=2 && PF00067:Cytochrome P450	bHLH	63	35	68	258	4	0	0	8	3	0	3.17338	1.91258	3.7967	12.7198	0.236627	0	0	0.523725	0.169233	0
MS_gene009779	36.5136	5.40162	61.6302	8.12236	17.5427	0	2.02087	0	0	0	25.8421	0.404175	5.92502	3.58736e-06	0.000329126	MS_gene009779	chr5.3	57591122	57593234	-	1053	protein_coding	- && sp|O65782|C83B1_ARATH Cytochrome P450 83B1 OS=Arabidopsis thaliana OX=3702 GN=CYP83B1 PE=1 SV=1 && PF00067:Cytochrome P450	G2-like	44	6	67	10	18	0	2	0	0	0	3.15716	0.467053	5.32887	0.702302	1.51684	0	0.174736	0	0	0
MS_gene61492	5.80898	12.6038	11.9581	18.6814	10.7206	0	0	0	0	0	11.9546	0	5.96845	3.59144e-06	0.000329126	MS_gene61492	chr8.3	13313654	13314439	+	510	protein_coding	- && - && PF00903:Glyoxalase/Bleomycin resistance protein/Dioxygenase superfamily	NAC	7	14	13	23	11	0	0	0	0	0	1.03705	2.2501	2.13482	3.33511	1.91389	0	0	0	0	0
MS_gene86036	128.627	33.31	40.4735	156.761	761.16	15.2166	26.2714	19.4136	32.5277	12.6843	224.066	21.2227	3.39657	3.63003e-06	0.000331826	MS_gene86036	chr6.3	8134756	8136695	+	591	protein_coding	- && - && PF09366:Protein of unknown function (DUF1997)	-	155	37	44	193	781	18	26	18	35	9	19.816	5.13165	6.23525	24.1503	117.262	2.34423	4.0473	2.99082	5.01114	1.95411
MS_gene036746	162.651	192.658	149.936	311.086	173.478	58.3303	94.981	33.4346	43.6801	31.006	197.962	52.2864	1.91626	3.71924e-06	0.000339128	MS_gene036746	chr8.3	12830137	12831899	-	1113	protein_coding	- && sp|O82081|UCC1_ARATH Uclacyanin 1 OS=Arabidopsis thaliana OX=3702 GN=UCC1 PE=1 SV=1 && PF02298:Plastocyanin-like domain	HD-ZIP	196	214	163	383	178	69	94	31	47	22	13.3056	15.7602	12.2654	25.4481	14.1912	4.77166	7.76984	2.73509	3.57321	2.53642
MS_gene53866	52.2808	315.995	163.734	610.801	64.3234	4.22683	0	11.8639	3.71746	49.3277	241.427	13.8272	4.15108	3.75838e-06	0.000342267	MS_gene53866	chr3.1	52717105	52718654	+	663	protein_coding	- && sp|Q9SPB3|RL10_VITRI 60S ribosomal protein L10 OS=Vitis riparia OX=96939 GN=RPL10 PE=2 SV=1 && PF00252:Ribosomal protein L16p/L10e	bZIP	63	351	178	752	66	5	0	11	4	35	7.17958	43.3947	22.4851	83.8797	8.83336	0.58046	0	1.62924	0.510508	6.77404
MS_gene017388	27.3852	90.9273	167.413	141.329	88.6883	8.45367	0	16.178	18.5873	15.503	103.149	11.7444	3.14069	3.8003e-06	0.000345651	MS_gene017388	chr5.2	66273808	66274761	+	429	protein_coding	- && sp|Q9FHQ3|HS157_ARATH 15.7 kDa heat shock protein, peroxisomal OS=Arabidopsis thaliana OX=3702 GN=HSP15.7 PE=2 SV=1 && PF00011:Hsp20/alpha crystallin family	GeBP	33	101	182	174	91	10	0	15	20	11	5.81204	19.2978	35.5306	29.9947	18.8226	1.79415	0	3.43352	3.94484	3.29025
MS_gene025194	66.3883	18.0054	14.7177	34.9261	12.6698	0	4.04175	0	0	0	29.3415	0.808349	5.16297	3.82215e-06	0.000347205	MS_gene025194	chr2.4	49108516	49109970	+	1455	protein_coding	- && sp|Q9SD53|Y3720_ARATH UPF0481 protein At3g47200 OS=Arabidopsis thaliana OX=3702 GN=At3g47200 PE=2 SV=1 && PF03140:Plant protein of unknown function	ERF	80	20	16	43	13	0	4	0	0	0	4.15431	1.1267	0.920971	2.18554	0.792822	0	0.252916	0	0	0
MS_gene024191	8.29854	18.9057	17.4772	4.87341	12.6698	0	0	0	0	0	12.4449	0	6.02409	3.83214e-06	0.000347466	MS_gene024191	chr7.1	22360122	22363376	+	1275	protein_coding	- && sp|Q8H0Z4|GT121_ARATH Putative glutamine amidotransferase GAT1_2.1 OS=Arabidopsis thaliana OX=3702 GN=GAT1_2.1 PE=2 SV=1 && PF07722:Peptidase C26	-	10	21	19	6	13	0	0	0	0	0	0.592601	1.35006	1.24805	0.348011	0.90475	0	0	0	0	0
MS_gene040578	2.48956	8.10243	13.7978	38.1751	13.6444	0	0	0	0	0	15.2418	0	6.31967	3.83874e-06	0.000347466	MS_gene040578	chr2.1	29094053	29094289	-	237	protein_coding	- && - && -	-	3	9	15	47	14	0	0	0	0	0	0.956412	3.1127	5.30068	14.6657	5.24174	0	0	0	0	0
MS_gene062159	43.1524	84.6254	48.7522	42.2363	35.0855	6.76293	15.1566	7.54975	2.78809	12.6843	50.7704	8.98832	2.51727	3.84943e-06	0.000347534	MS_gene062159	chr1.2	62743054	62743866	-	813	protein_coding	- && sp|Q9SGU9|MGL_ARATH Methionine gamma-lyase OS=Arabidopsis thaliana OX=3702 GN=MGL PE=1 SV=1 && PF01053:Cys/Met metabolism PLP-dependent enzyme	-	52	94	53	52	36	8	15	7	3	9	4.83265	9.47721	5.45977	4.73005	3.92923	0.757382	1.69738	0.845498	0.312239	1.42051
MS_gene24855	1.65971	6.30189	80.0272	120.211	1.94919	0.845367	1.01044	0	0	0	42.0298	0.371161	6.62897	3.87777e-06	0.000349635	MS_gene24855	chr8.2	6862519	6863481	-	963	protein_coding	- && - && PF13359:DDE superfamily endonuclease	SBP	2	7	87	148	2	1	1	0	0	0	0.156919	0.59582	7.56627	11.3655	0.184289	0.0799262	0.095533	0	0	0
MS_gene62467	132.777	74.7224	323.788	450.791	255.344	22.8249	45.4697	6.47121	64.1261	45.0996	247.485	36.7983	2.75034	3.90821e-06	0.000351943	MS_gene62467	chr8.2	14644760	14645101	-	342	protein_coding	- && - && -	-	160	83	352	555	262	27	45	6	69	32	35.3481	19.8928	86.1997	120.011	67.9783	6.0765	12.105	1.72278	17.0718	12.0065
MS_gene041766	437.333	478.043	493.961	644.103	542.85	246.847	173.795	224.335	256.504	242.411	519.258	228.779	1.18254	3.92985e-06	0.000353306	MS_gene041766	chr1.1	68984945	68986408	-	1347	protein_coding	- && sp|O64937|EF1A_ORYSJ Elongation factor 1-alpha OS=Oryza sativa subsp. japonica OX=39947 GN=REFA1 PE=2 SV=2 && PF03144:Elongation factor Tu domain 2|PF03143:Elongation factor Tu C-terminal domain|PF00009:Elongation factor Tu GTP binding domain	-	527	531	537	793	557	292	172	208	276	172	29.5607	32.3125	33.3884	43.537	36.693	16.6852	11.7474	15.1635	17.3379	16.3853
MS_gene022885	29.8748	52.2157	34.0346	64.9789	64.3234	7.6083	10.1044	16.178	4.64682	2.81873	49.0854	8.27125	2.55868	3.93522e-06	0.000353306	MS_gene022885	chr8.1	83704000	83708923	+	2424	protein_coding	- && sp|Q9SXB8|Y1133_ARATH G-type lectin S-receptor-like serine/threonine-protein kinase At1g11330 OS=Arabidopsis thaliana OX=3702 GN=At1g11330 PE=1 SV=3 && PF07714:Protein tyrosine kinase|PF08276:PAN-like domain|PF01453:D-mannose binding lectin|PF00954:S-locus glycoprotein domain	ERF	36	58	37	80	66	9	10	15	5	2	1.12213	1.96128	1.27837	2.44067	2.41605	0.285776	0.379531	0.607664	0.174539	0.105874
MS_gene69511	9.1284	8.10243	7.35883	19.4937	15.5935	0	0	0	0	0	11.9354	0	5.9662	4.0401e-06	0.000361579	MS_gene69511	chr3.1	32523886	32527800	+	2445	protein_coding	- && sp|O81832|Y4729_ARATH G-type lectin S-receptor-like serine/threonine-protein kinase At4g27290 OS=Arabidopsis thaliana OX=3702 GN=At4g27290 PE=3 SV=4 && PF00954:S-locus glycoprotein domain|PF07714:Protein tyrosine kinase|PF08276:PAN-like domain|PF01453:D-mannose binding lectin	bHLH	11	9	8	24	16	0	0	0	0	0	0.339927	0.301722	0.274031	0.725914	0.58068	0	0	0	0	0
MS_gene047576	11.618	18.0054	43.2331	67.4156	10.7206	3.38147	0	2.15707	0	1.40936	30.1985	1.38958	4.42418	4.05409e-06	0.000362385	MS_gene047576	chr2.1	71366237	71371359	+	951	protein_coding	- && sp|Q9UET6|TRM7_HUMAN Putative tRNA (cytidine(32)/guanosine(34)-2'-O)-methyltransferase OS=Homo sapiens OX=9606 GN=FTSJ1 PE=1 SV=2 && PF01728:FtsJ-like methyltransferase	GRAS	14	20	47	83	11	4	0	2	0	1	1.11229	1.72382	4.1391	6.45431	1.02638	0.323739	0	0.206516	0	0.134931
MS_gene019494	41.4927	72.9219	46.9125	43.0485	14.619	0	0	8.62829	0	2.81873	43.7989	2.2894	4.31412	4.06231e-06	0.000362673	MS_gene019494	chr8.1	69655284	69655844	+	561	protein_coding	- && - && PF00168:C2 domain	-	50	81	51	53	15	0	0	8	0	2	6.7341	11.8349	7.61371	6.98659	2.3726	0	0	1.40034	0	0.457468
MS_gene74555	24.0658	29.7089	11.9581	110.464	51.6536	0	7.07306	0	0	0	45.5701	1.41461	4.99277	4.07447e-06	0.000362867	MS_gene74555	chr2.3	59774058	59776641	+	1050	protein_coding	- && sp|Q9LEH3|PER15_IPOBA Peroxidase 15 OS=Ipomoea batatas OX=4120 GN=pod PE=1 SV=1 && PF00141:Peroxidase	TCP	29	33	13	136	53	0	7	0	0	0	2.0868	2.57613	1.03691	9.5786	4.47901	0	0.613322	0	0	0
MS_gene60124	62.2391	539.262	415.774	451.603	396.661	75.2376	64.6679	48.5341	116.17	69.0588	373.108	74.7338	2.31839	4.08533e-06	0.00036339	MS_gene60124	chr8.4	59202659	59204065	+	579	protein_coding	- && sp|Q9LK88|NQR_ARATH NADPH:quinone oxidoreductase OS=Arabidopsis thaliana OX=3702 GN=NQR PE=1 SV=1 && PF03358:NADPH-dependent FMN reductase	FAR1	75	599	452	556	407	89	64	45	125	49	9.78712	84.7991	65.3806	71.0148	62.3751	11.8312	10.1691	7.63201	18.2679	10.8595
MS_gene28326	180.078	0.90027	195.009	224.177	71.1456	3.38147	20.2087	2.15707	10.223	4.22809	134.262	8.03967	4.05645	4.21155e-06	0.000372791	MS_gene28326	chr4.4	39091959	39096232	+	1242	protein_coding	- && sp|O04153|CALR3_ARATH Calreticulin-3 OS=Arabidopsis thaliana OX=3702 GN=CRT3 PE=1 SV=2 && PF00262:Calreticulin family	ERF	217	1	212	276	73	4	20	2	11	3	13.2011	0.0659966	14.2956	16.4339	5.21551	0.247887	1.48145	0.15813	0.749423	0.309951
MS_gene022225	670.522	2107.53	1012.76	1773.11	1738.68	652.623	415.289	387.194	370.816	276.235	1460.52	420.432	1.79568	4.23928e-06	0.000374334	MS_gene022225	chr3.3	66857690	66860852	-	1857	protein_coding	- && sp|Q9XF23|EDS1L_ARATH Protein EDS1L OS=Arabidopsis thaliana OX=3702 GN=EDS1 PE=1 SV=1 && PF18117:Enhanced disease susceptibility 1 protein EP domain|PF01764:Lipase (class 3)	Dof	808	2341	1101	2183	1784	772	411	359	399	196	32.8755	103.331	49.6552	86.9349	85.2469	31.9979	20.3615	18.984	18.181	13.5437
MS_gene000105	27.3852	107.132	64.3897	127.521	146.19	0	5.05218	23.7278	0.929364	2.81873	94.5235	6.50561	3.87081	4.24499e-06	0.000374378	MS_gene000105	chr1.3	38084777	38086771	-	1995	protein_coding	- && sp|Q9FG33|LRKS5_ARATH Probable L-type lectin-domain containing receptor kinase S.5 OS=Arabidopsis thaliana OX=3702 GN=LECRKS5 PE=2 SV=1 && PF00139:Legume lectin domain|PF00069:Protein kinase domain	S1Fa-like	33	119	70	157	150	0	5	22	1	2	1.24981	4.88931	2.93862	5.81982	6.67181	0	0.230572	1.08289	0.0424144	0.128641
MS_gene69852	19.0866	13.504	1.83971	13.808	21.4411	0	0	0	0	0	13.9359	0	6.18925	4.25489e-06	0.000374378	MS_gene69852	chr2.4	15713773	15731498	-	1493	protein_coding	- && sp|A0A290U7C4|ROQ1_NICBE Disease resistance protein Roq1 OS=Nicotiana benthamiana OX=4100 GN=ROQ1 PE=1 SV=1 && PF00931:NB-ARC domain|PF01582:TIR domain	MYB_related	23	15	2	17	22	0	0	0	0	0	1.16397	0.823521	0.112191	0.842057	1.30755	0	0	0	0	0
MS_gene049332	37.3434	39.6119	43.2331	63.3544	96.4851	0	10.1044	0	1.85873	9.86555	56.0056	4.36573	3.72826	4.27969e-06	0.000375886	MS_gene049332	chr3.1	76120656	76125561	-	3498	protein_coding	- && sp|E1BP74|MARF1_BOVIN Meiosis regulator and mRNA stability factor 1 OS=Bos taurus OX=9913 GN=MARF1 PE=3 SV=2 && PF12872:OST-HTH/LOTUS domain|PF01936:NYN domain	C2H2	45	44	47	78	99	0	10	0	2	7	0.971997	1.03104	1.1253	1.64903	2.51137	0	0.263002	0	0.0483801	0.256786
MS_gene030864	173.44	139.542	275.956	157.574	414.204	48.1859	79.8245	85.2043	50.1856	45.0996	232.143	61.7	1.91042	4.3212e-06	0.000378806	MS_gene030864	chr4.3	10726523	10730085	-	1833	protein_coding	- && sp|Q9UVD6|MEL_TORDE Alpha-galactosidase OS=Torulaspora delbrueckii OX=4950 GN=MEL PE=3 SV=1 && PF16499:Alpha galactosidase A	MYB_related	209	155	300	194	425	57	79	79	54	32	8.61502	6.93126	13.7072	7.82694	20.5741	2.39347	3.96501	4.23223	2.4928	2.24017
MS_gene43996	39.0031	224.167	223.524	260.728	211.487	56.6396	52.5427	26.9634	25.0928	23.9592	191.782	37.0395	2.36703	4.35646e-06	0.000381437	MS_gene43996	chr1.3	57156278	57157367	-	378	protein_coding	- && sp|P29062|PR4A_TOBAC Pathogenesis-related protein PR-4A OS=Nicotiana tabacum OX=4097 PE=2 SV=1 && PF00967:Barwin family	-	47	249	243	321	217	67	52	25	27	17	9.3946	53.9947	53.8398	62.8009	50.9405	13.6426	12.6558	6.49461	6.04405	5.77099
MS_gene004209	0	21.6065	19.3169	33.3017	27.2887	0	0	0	0	0	20.3028	0	6.73173	4.36629e-06	0.000381496	MS_gene004209	chr2.4	69743110	69746715	+	2394	protein_coding	- && sp|Q8LGN0|GLR27_ARATH Glutamate receptor 2.7 OS=Arabidopsis thaliana OX=3702 GN=GLR2.7 PE=2 SV=3 && PF00060:Ligand-gated ion channel|PF00497:Bacterial extracellular solute-binding proteins, family 3|PF01094:Receptor family ligand binding region	C2H2	0	24	21	41	28	0	0	0	0	0	0	0.821732	0.734656	1.26652	1.03784	0	0	0	0	0
MS_gene008615	8.29854	6.30189	202.368	60.1054	68.2218	0	2.02087	0	8.36427	1.40936	69.0591	2.3589	4.85157	4.37172e-06	0.000381496	MS_gene008615	chr3.4	60947038	60949425	-	2388	protein_coding	- && sp|P17801|KPRO_MAIZE Putative receptor protein kinase ZmPK1 OS=Zea mays OX=4577 GN=PK1 PE=2 SV=2 && PF00954:S-locus glycoprotein domain|PF00069:Protein kinase domain|PF01453:D-mannose binding lectin	bHLH	10	7	220	74	70	0	2	0	9	1	0.316401	0.240274	7.71574	2.29166	2.60111	0	0.0770505	0	0.318907	0.0537352
MS_gene057239	78.8362	133.24	920.773	2737.23	267.04	44.8044	108.117	98.1467	81.784	29.5966	827.425	72.4897	3.51199	4.37288e-06	0.000381496	MS_gene057239	chr3.2	77923869	77924123	+	255	protein_coding	- && - && -	-	95	148	1001	3370	274	53	107	91	88	21	28.1485	47.5735	328.763	977.332	95.3467	15.9975	38.6032	35.0434	29.2011	10.5675
MS_gene07333	34.8539	43.213	40.4735	97.4683	153.012	12.6805	0	0	4.64682	9.86555	73.8041	5.43857	3.763	4.39908e-06	0.000383321	MS_gene07333	chr1.4	69016637	69017769	+	780	protein_coding	- && sp|Q10MB4|MYB2_ORYSJ Transcription factor MYB2 OS=Oryza sativa subsp. japonica OX=39947 GN=MYB2 PE=2 SV=1 && PF00249:Myb-like DNA-binding domain	MYB	42	48	44	120	157	15	0	0	5	7	4.06843	5.04417	4.7244	11.3773	17.8608	1.48017	0	0	0.542415	1.15159
MS_gene044087	630.689	595.979	764.398	716.392	522.384	153.857	324.35	297.676	172.862	129.661	645.968	215.681	1.58199	4.41542e-06	0.000384285	MS_gene044087	chr1.2	4725080	4726016	-	276	protein_coding	- && sp|Q948Z4|SNAK1_SOLTU Snakin-1 OS=Solanum tuberosum OX=4113 GN=SN1 PE=1 SV=1 && -	-	760	662	831	882	536	182	321	276	186	92	208.054	196.604	252.163	236.326	172.326	50.7549	106.998	98.1985	57.0243	42.7733
MS_gene014549	4.14927	30.6092	61.6302	7.31012	25.3395	0	0	0	1.85873	0	25.8077	0.371746	5.92185	4.46788e-06	0.000387921	MS_gene014549	chr3.3	92126724	92128388	-	1665	protein_coding	- && sp|K4BV52|AOS1_SOLLC Allene oxide synthase 1, chloroplastic OS=Solanum lycopersicum OX=4081 GN=AOS1 PE=2 SV=1 && PF00067:Cytochrome P450	C3H	5	34	67	9	26	0	0	0	2	0	0.226897	1.67382	3.37015	0.399743	1.38565	0	0	0	0.101642	0
MS_gene001929	0	72.9219	27.5956	37.3628	6.82218	0	0	0	0	1.40936	28.9405	0.281873	6.66649	4.49202e-06	0.000389087	MS_gene001929	chr7.3	72616115	72618360	+	1431	protein_coding	- && sp|P93149|C93B1_GLYEC Licodione synthase OS=Glycyrrhiza echinata OX=46348 GN=CYP93B1 PE=1 SV=2 && PF00067:Cytochrome P450	B3	0	81	30	46	7	0	0	0	0	1	0	4.63969	1.75578	2.37723	0.434064	0	0	0	0	0.0896714
MS_gene059704	4.14927	61.2184	10.1184	104.778	38.0093	0	0	4.31414	1.85873	2.81873	43.6547	1.79832	4.65455	4.50698e-06	0.000389918	MS_gene059704	chr4.2	10433515	10436407	+	1401	protein_coding	- && sp|Q940M2|AGT21_ARATH Alanine--glyoxylate aminotransferase 2 homolog 1, mitochondrial OS=Arabidopsis thaliana OX=3702 GN=AGT2 PE=1 SV=1 && PF00202:Aminotransferase class-III	TCP	5	68	11	129	39	0	0	4	2	2	0.269652	3.97845	0.657572	6.80933	2.47014	0	0	0.280367	0.120795	0.183183
MS_gene78924	141.905	99.0297	24.836	97.4683	37.0347	0	13.1357	9.70682	7.43491	0	80.0548	6.05548	3.71551	4.6912e-06	0.000403454	MS_gene78924	chr5.3	18804902	18805312	+	411	protein_coding	- && sp|P68429|H32_MEDSA Histone H3.2 OS=Medicago sativa OX=3879 GN=H3-1.1 PE=1 SV=2 && PF00125:Core histone H2A/H2B/H3/H4	bHLH	171	110	27	120	38	0	13	9	8	0	31.4359	21.9378	5.50188	21.592	8.20422	0	2.90992	2.15033	1.64704	0
MS_gene002499	276.341	649.995	2890.18	3167.72	155.935	93.8357	51.5323	245.906	109.665	225.498	1428.03	145.287	3.29817	4.75253e-06	0.000408245	MS_gene002499	chr2.1	70584382	70586256	-	1044	protein_coding	- && sp|Q5R8J8|DNJB4_PONAB DnaJ homolog subfamily B member 4 OS=Pongo abelii OX=9601 GN=DNAJB4 PE=2 SV=1 && PF01556:DnaJ C terminal domain|PF00226:DnaJ domain	MYB_related	333	722	3142	3900	160	111	51	228	118	160	24.0999	56.6865	252.055	276.259	13.5992	8.18348	4.49417	21.4457	9.56396	19.6659
MS_gene36977	26.5553	40.5121	39.5537	17.8692	89.6629	0.845367	6.06262	8.62829	3.71746	0	42.8307	3.85075	3.46125	4.78307e-06	0.00040868	MS_gene36977	chr8.4	77364036	77368992	+	2115	protein_coding	- && sp|Q9SXB8|Y1133_ARATH G-type lectin S-receptor-like serine/threonine-protein kinase At1g11330 OS=Arabidopsis thaliana OX=3702 GN=At1g11330 PE=1 SV=3 && PF08276:PAN-like domain|PF00954:S-locus glycoprotein domain|PF01453:D-mannose binding lectin|PF07714:Protein tyrosine kinase	ERF	32	45	43	22	92	1	6	8	4	0	1.14317	1.744	1.70274	0.769245	3.85987	0.0363919	0.260988	0.371437	0.160032	0
MS_gene036110	19.9165	48.6146	18.3971	27.616	34.1109	0	6.06262	0	0	1.40936	29.731	1.4944	4.33956	4.78571e-06	0.00040868	MS_gene036110	chr1.3	50050178	50052327	-	1029	protein_coding	- && sp|P24397|HY6H_HYONI Hyoscyamine 6-dioxygenase OS=Hyoscyamus niger OX=4079 GN=H6H PE=1 SV=1 && PF03171:2OG-Fe(II) oxygenase superfamily|PF14226:non-haem dioxygenase in morphine synthesis N-terminal	C3H	24	54	20	34	35	0	6	0	0	1	1.76225	4.30152	1.62781	2.44352	3.0182	0	0.536433	0	0	0.124703
MS_gene036269	14.9374	49.5148	56.111	69.8523	197.843	0	16.167	3.23561	0.929364	4.22809	77.6517	4.91201	3.99147	4.97834e-06	0.000423637	MS_gene036269	chr5.2	20570254	20571996	-	810	protein_coding	- && sp|Q9LSL1|BH093_ARATH Transcription factor bHLH93 OS=Arabidopsis thaliana OX=3702 GN=BHLH93 PE=1 SV=1 && -	bHLH	18	55	61	86	203	0	16	3	1	3	1.67904	5.56571	6.30716	7.85174	22.2385	0	1.81725	0.363698	0.104465	0.475258
MS_gene59466	30.7046	42.3127	42.3132	27.616	98.4343	0	9.09393	0	6.50555	2.81873	48.2762	3.68364	3.70736	5.02656e-06	0.000426741	MS_gene59466	chr5.4	13652747	13654280	-	876	protein_coding	- && - && -	-	37	47	46	34	101	0	9	0	7	2	3.19132	4.39781	4.39787	2.8703	10.2309	0	0.945187	0	0.676161	0.292967
MS_gene044964	395.011	503.251	1488.32	3950.71	385.94	58.3303	89.9289	226.492	318.772	105.702	1344.65	159.845	3.07228	5.03307e-06	0.000426795	MS_gene044964	chr7.1	73273049	73275636	-	1947	protein_coding	- && sp|Q9LHA8|HS704_ARATH Heat shock 70 kDa protein 4 OS=Arabidopsis thaliana OX=3702 GN=HSP70-4 PE=1 SV=1 && PF00012:Hsp70 protein	TCP	476	559	1618	4864	396	69	89	210	343	75	18.472	23.5336	69.5988	184.748	18.0478	2.72771	4.20536	10.5915	14.9068	4.94298
MS_gene018202	253.106	244.873	204.207	242.858	246.573	82.0006	89.9289	20.4922	15.7992	52.1465	238.324	52.0735	2.19278	5.12317e-06	0.000433424	MS_gene018202	chr6.3	12106332	12110021	-	1206	protein_coding	- && sp|P92983|PROD1_ARATH Proline dehydrogenase 1, mitochondrial OS=Arabidopsis thaliana OX=3702 GN=POX1 PE=1 SV=2 && PF01619:Proline dehydrogenase	-	305	272	222	299	253	97	89	19	17	37	19.1084	18.4869	15.4168	18.3348	18.6152	6.1907	6.78926	1.54707	1.19277	3.93684
MS_gene02827	108.711	56.717	123.26	54.4198	44.8315	0	17.1774	0	3.71746	0	77.5879	4.17898	4.19924	5.25851e-06	0.000442812	MS_gene02827	chr2.3	61207046	61215756	-	1200	protein_coding	- && sp|F4IW10|EFGM2_ARATH Elongation factor G-2, mitochondrial OS=Arabidopsis thaliana OX=3702 GN=MEFG2 PE=1 SV=1 && PF00009:Elongation factor Tu GTP binding domain	-	131	63	134	67	46	0	17	0	4	0	8.24826	4.30331	9.35217	4.12901	3.40151	0	1.30331	0	0.282056	0
MS_gene09871	1045.62	786.836	715.646	694.462	1016.5	185.981	480.968	271.791	236.988	315.697	851.813	298.285	1.51451	5.27258e-06	0.00044297	MS_gene09871	chr7.3	12904103	12904414	+	312	protein_coding	- && sp|P62785|H41_WHEAT Histone H4 variant TH011 OS=Triticum aestivum OX=4565 PE=3 SV=2 && PF15511:Centromere kinetochore component CENP-T histone fold	CO-like	1260	874	778	855	1043	220	476	252	255	224	305.132	229.615	208.84	202.658	296.637	54.273	140.356	79.3142	69.1579	92.127
MS_gene000023	42.3226	40.5121	78.1875	161.635	47.7552	0	0	0	0	14.0936	74.0825	2.81873	4.84134	5.29302e-06	0.000443887	MS_gene000023	chr3.3	16550483	16554452	-	1491	protein_coding	- && sp|Q9SBQ9|F3PH_PETHY Flavonoid 3'-monooxygenase OS=Petunia hybrida OX=4102 GN=CYP75B2 PE=2 SV=1 && PF00067:Cytochrome P450	B3	51	45	85	199	49	0	0	0	0	10	2.58443	2.47388	4.77453	9.87025	2.91618	0	0	0	0	0.860629
MS_gene070946	187.547	10.8032	0.919853	277.785	2.92379	2.5361	2.02087	6.47121	1.85873	1.40936	95.9957	2.85926	5.06671	5.38939e-06	0.000450699	MS_gene070946	chr1.4	79756975	79759402	+	741	protein_coding	- && sp|Q8GTE3|RS3A_CICAR 40S ribosomal protein S3a OS=Cicer arietinum OX=3827 PE=2 SV=1 && PF01015:Ribosomal S3Ae family	-	226	12	1	342	3	3	2	6	2	1	23.0442	1.32741	0.113024	34.1319	0.359251	0.311615	0.248308	0.79513	0.228385	0.173171
MS_gene22186	9.1284	34.2103	14.7177	29.2405	23.3903	0	2.02087	0	0	2.81873	22.1374	0.96792	4.67481	5.42054e-06	0.000451246	MS_gene22186	chr3.4	40854615	40855853	+	1239	protein_coding	- && sp|Q9LNJ3|APF2_ARATH Aspartyl protease family protein 2 OS=Arabidopsis thaliana OX=3702 GN=APF2 PE=2 SV=1 && PF14543:Xylanase inhibitor N-terminal|PF14541:Xylanase inhibitor C-terminal	G2-like	11	38	16	36	24	0	2	0	0	2	0.670801	2.51394	1.08153	2.14874	1.71884	0	0.148504	0	0	0.207134
MS_gene015811	187.547	158.448	11.9581	137.268	0.974597	7.6083	10.1044	4.31414	1.85873	2.81873	99.239	5.34085	4.20629	5.42559e-06	0.000451246	MS_gene015811	chr4.3	2828664	2830926	-	549	protein_coding	- && sp|P32899|IMP3_YEAST U3 small nucleolar ribonucleoprotein protein IMP3 OS=Saccharomyces cerevisiae (strain ATCC 204508 / S288c) OX=559292 GN=IMP3 PE=1 SV=1 && PF00163:Ribosomal protein S4/S9 N-terminal domain|PF01479:S4 domain	-	226	176	13	169	1	9	10	4	2	2	31.1034	26.2775	1.98317	22.765	0.16163	1.26179	1.67574	0.715472	0.308258	0.467467
MS_gene047955	97.0929	61.2184	48.7522	99.0928	67.2472	15.2166	0	4.31414	13.9405	0	74.6807	6.69424	3.44133	5.42738e-06	0.000451246	MS_gene047955	chr2.4	64618324	64622572	-	1566	protein_coding	- && sp|O80690|BGL46_ARATH Beta-glucosidase 46 OS=Arabidopsis thaliana OX=3702 GN=BGLU46 PE=1 SV=2 && PF00232:Glycosyl hydrolase family 1	NAC	117	68	53	122	69	18	0	4	15	0	5.64503	3.55927	2.83448	5.7613	3.90978	0.884701	0	0.250826	0.810505	0
MS_gene27653	63.0689	39.6119	33.1147	23.5548	68.2218	1.69073	1.01044	2.15707	11.1524	9.86555	45.5144	5.17523	3.16251	5.43186e-06	0.000451246	MS_gene27653	chr7.2	29387021	29391586	-	1842	protein_coding	- && sp|Q9LPD2|GENL1_ARATH Flap endonuclease GEN-like 1 OS=Arabidopsis thaliana OX=3702 GN=GEN1 PE=1 SV=3 && PF00867:XPG I-region|PF00752:XPG N-terminal domain	MYB_related	76	44	36	29	70	2	1	2	12	7	3.11743	1.95797	1.63682	1.16429	3.37213	0.0835711	0.0499448	0.106622	0.551249	0.487643
MS_gene01687	17.4269	20.7062	6.43897	27.616	35.0855	1.69073	1.01044	2.15707	0	0	21.4547	0.971648	4.41239	5.43318e-06	0.000451246	MS_gene01687	chr2.4	72707554	72708033	-	480	protein_coding	- && sp|Q9ZNS4|PRB1_ARATH Pathogenesis-related protein 1 OS=Arabidopsis thaliana OX=3702 GN=PRB1 PE=2 SV=1 && PF00188:Cysteine-rich secretory protein family	M-type_MADS	21	23	7	34	36	2	1	2	0	0	3.3056	3.92762	1.22137	5.2383	6.65513	0.320704	0.191663	0.409161	0	0
MS_gene060088	485.465	424.927	437.85	400.432	469.756	24.5156	135.399	115.403	181.226	62.012	443.686	103.711	2.09605	5.45468e-06	0.000452514	MS_gene060088	chr6.2	68447025	68447675	-	651	protein_coding	- && sp|O82711|PIP22_PEA Kunitz-type trypsin inhibitor-like 2 protein OS=Pisum sativum OX=3888 GN=PIP20-2 PE=3 SV=1 && PF00197:Trypsin and protease inhibitor	M-type_MADS	585	472	476	493	482	29	134	107	195	44	67.8965	59.4298	61.2371	56.0039	65.6994	3.42873	18.9367	16.1402	25.346	8.67292
MS_gene009408	65.5585	59.4178	70.8287	43.8607	109.155	16.9073	14.1461	1.07854	6.50555	18.3217	69.7641	11.3919	2.62043	5.49731e-06	0.000455224	MS_gene009408	chr3.4	3438679	3442381	+	1401	protein_coding	- && sp|Q07423|HEX6_RICCO Hexose carrier protein HEX6 OS=Ricinus communis OX=3988 GN=HEX6 PE=2 SV=1 && PF00083:Sugar (and other) transporter	WOX	79	66	77	54	112	20	14	1	7	13	4.26051	3.86144	4.60301	2.85042	7.09374	1.09877	0.919326	0.0700917	0.422782	1.19069
MS_gene053097	38.1733	11.7035	26.6757	21.9304	31.1871	0	2.02087	0	4.64682	0	25.934	1.33354	4.21785	5.49987e-06	0.000455224	MS_gene053097	chr6.2	213823	217571	+	1443	protein_coding	- && sp|Q9C9M8|DTX9_ARATH Protein DETOXIFICATION 9 OS=Arabidopsis thaliana OX=3702 GN=DTX9 PE=2 SV=1 && PF01554:MatE	B3	46	13	29	27	32	0	2	0	5	0	2.40859	0.738449	1.68314	1.38373	1.96779	0	0.12751	0	0.293197	0
MS_gene033349	1194.99	793.138	1055.07	1258.15	1200.7	78.6191	336.475	293.362	348.511	431.265	1100.41	297.647	1.88771	5.53753e-06	0.000457819	MS_gene033349	chr8.3	18599759	18602952	+	1572	protein_coding	- && sp|O00567|NOP56_HUMAN Nucleolar protein 56 OS=Homo sapiens OX=9606 GN=NOP56 PE=1 SV=4 && PF08156:NOP5NT (NUC127) domain|PF01798:snoRNA binding domain, fibrillarin	M-type_MADS	1440	881	1147	1549	1232	93	333	272	375	306	69.2121	45.9374	61.1083	72.8704	69.543	4.55351	19.4882	16.9911	20.1853	24.9783
MS_gene03985	160.992	81.0243	118.661	132.394	170.554	16.9073	65.6784	17.2566	26.9515	14.0936	132.725	28.1775	2.23087	5.56e-06	0.000458854	MS_gene03985	chr3.2	54614310	54618370	+	1401	protein_coding	- && - && PF05686:Glycosyl transferase family 90	-	194	90	129	163	175	20	65	16	29	10	10.4625	5.2656	7.71153	8.60403	11.084	1.09877	4.2683	1.12147	1.75152	0.915915
MS_gene066970	308.706	299.79	212.486	590.495	522.384	155.547	63.6575	47.4556	70.6316	138.118	386.772	95.082	2.02502	5.56267e-06	0.000458854	MS_gene066970	chr6.4	47771789	47794927	-	4224	protein_coding	- && sp|Q0KBC7|LTND_CUPNH L-threonate dehydrogenase OS=Cupriavidus necator (strain ATCC 17699 / DSM 428 / KCTC 22496 / NCIMB 10442 / H16 / Stanier 337) OX=381666 GN=ltnD PE=1 SV=1 && PF01116:Fructose-bisphosphate aldolase class-II|PF17042:Nucleotide-binding C-terminal domain|PF03446:NAD binding domain of 6-phosphogluconate dehydrogenase|PF14833:NAD-binding of NADP-dependent 3-hydroxyisobutyrate d…	ERF	372	333	231	727	536	184	63	44	76	98	6.65413	6.46195	4.58012	12.7281	11.2599	3.35281	1.37213	1.0229	1.52246	2.97712
MS_gene001050	3.31942	18.9057	20.2368	48.7341	28.2633	1.69073	0	0	0.929364	0	23.8919	0.524019	5.33601	5.60585e-06	0.000461368	MS_gene001050	chr5.4	2340677	2342388	+	1092	protein_coding	- && sp|B9FSC8|OPR11_ORYSJ Putative 12-oxophytodienoate reductase 11 OS=Oryza sativa subsp. japonica OX=39947 GN=OPR11 PE=2 SV=1 && PF00724:NADH:flavin oxidoreductase / NADH oxidase family	NAC	4	21	22	60	29	2	0	0	1	0	0.276764	1.5763	1.68729	4.06332	2.35652	0.140969	0	0	0.0774878	0
MS_gene015829	358.497	132.34	137.058	283.47	352.804	0.845367	63.6575	1.07854	3.71746	1.40936	252.834	14.1416	4.15636	5.64347e-06	0.000463548	MS_gene015829	chr4.3	3106525	3108194	-	1341	protein_coding	- && sp|Q9LK76|IQD26_ARATH Protein IQ-domain 26 OS=Arabidopsis thaliana OX=3702 GN=IQD26 PE=1 SV=1 && PF13178:Protein of unknown function (DUF4005)	FAR1	432	147	149	349	362	1	63	1	4	1	24.3404	8.98528	9.30565	19.2464	23.9538	0.0573967	4.32207	0.0732278	0.252399	0.0956896
MS_gene033316	26.5553	36.9111	16.5574	30.865	14.619	0	3.03131	0	0	4.22809	25.1015	1.45188	4.24944	5.64508e-06	0.000463548	MS_gene033316	chr8.2	20239564	20241112	+	1302	protein_coding	- && sp|A0A068Q6L2|C7317_PRUMU Cytochrome P450 736A117 OS=Prunus mume OX=102107 GN=CYP736A117 PE=2 SV=1 && PF00067:Cytochrome P450	GeBP	32	41	18	38	15	0	3	0	0	3	1.857	2.58117	1.15785	2.15837	1.02229	0	0.211978	0	0	0.295668
MS_gene38167	356.837	65.7197	158.215	532.827	462.933	23.6703	104.075	29.1205	6.50555	28.1873	315.306	38.3117	3.04113	5.71938e-06	0.000469119	MS_gene38167	chr5.3	79264168	79265460	-	588	protein_coding	- && - && -	-	430	73	172	656	475	28	103	27	7	20	55.254	10.1763	24.4985	82.5048	71.6823	3.66519	16.1153	4.50912	1.00734	4.36462
MS_gene015155	252.276	1.80054	0.919853	1.62447	43.8569	0.845367	1.01044	0	0.929364	0	60.0955	0.557033	6.65614	5.72913e-06	0.000469388	MS_gene015155	chr5.1	9508289	9513499	+	1410	protein_coding	- && sp|A0A1S3ZP85|OBL1_TOBAC Triacylglycerol lipase OBL1 OS=Nicotiana tabacum OX=4097 GN=OBL1 PE=1 SV=1 && PF01764:Lipase (class 3)	ERF	304	2	1	2	45	1	1	0	1	0	16.2902	0.116266	0.0593977	0.104897	2.83197	0.0545879	0.065247	0	0.0600119	0
MS_gene021149	179.249	184.555	511.438	337.078	88.6883	56.6396	90.9393	35.5917	39.9626	52.1465	260.202	55.0559	2.24032	5.76818e-06	0.000472055	MS_gene021149	chr4.4	41728911	41730020	+	1110	protein_coding	- && sp|Q940T5|RDUF2_ARATH E3 ubiquitin-protein ligase RDUF2 OS=Arabidopsis thaliana OX=3702 GN=DURF2 PE=1 SV=1 && PF13639:Ring finger domain|PF06547:Protein of unknown function (DUF1117)|PF14369:zinc-ribbon	bZIP	216	205	556	415	91	67	90	33	43	37	14.7029	15.1382	41.9509	27.6489	7.27468	4.64587	7.45932	2.91942	3.27795	4.27733
MS_gene98962	180.078	524.857	410.255	448.354	2205.51	29.5878	15.1566	102.461	121.747	159.258	753.811	85.642	3.14015	5.81724e-06	0.000475535	MS_gene98962	chr1.4	16800433	16803608	+	1119	protein_coding	- && sp|Q43383|ACCH5_ARATH 1-aminocyclopropane-1-carboxylate oxidase homolog 5 OS=Arabidopsis thaliana OX=3702 GN=2A6 PE=2 SV=2 && PF03171:2OG-Fe(II) oxygenase superfamily|PF14226:non-haem dioxygenase in morphine synthesis N-terminal	C3H	217	583	446	552	2263	35	15	95	131	113	14.6522	42.7053	33.3806	36.4806	179.453	2.40743	1.23322	8.33678	9.90598	12.9581
MS_gene018288	14.9374	48.6146	15.6375	97.4683	157.885	0	2.02087	11.8639	5.57618	2.81873	66.9085	4.45594	3.91624	5.83584e-06	0.000476519	MS_gene018288	chr6.2	10657464	10658849	-	1386	protein_coding	- && sp|Q940Z5|PMAT1_ARATH Phenolic glucoside malonyltransferase 1 OS=Arabidopsis thaliana OX=3702 GN=PMAT1 PE=1 SV=1 && PF02458:Transferase family	NAC	18	54	17	120	162	0	2	11	6	2	0.981254	3.19355	1.02725	6.40281	10.3716	0	0.132754	0.779353	0.366306	0.185166
MS_gene017957	221.571	275.483	479.244	181.941	389.839	76.9284	131.357	20.4922	52.9737	59.1933	309.615	68.1889	2.18105	5.86501e-06	0.000478363	MS_gene017957	chr7.1	14697091	14698104	+	1014	protein_coding	- && sp|Q9M5J8|PGIP2_ARATH Polygalacturonase inhibitor 2 OS=Arabidopsis thaliana OX=3702 GN=PGIP2 PE=2 SV=2 && PF08263:Leucine rich repeat N-terminal domain|PF13855:Leucine rich repeat	MYB_related	267	306	521	224	400	91	130	19	57	42	19.8951	24.7358	43.0317	16.3366	35.004	6.90747	11.7946	1.84001	4.75656	5.31502
MS_gene073343	222.401	146.744	103.024	157.574	117.926	46.4952	67.6993	45.2985	49.2563	38.0528	149.534	49.3604	1.59678	5.89685e-06	0.000480422	MS_gene073343	chr8.3	4000499	4003329	-	1242	protein_coding	- && sp|Q9SII6|PIX13_ARATH Probable serine/threonine-protein kinase PIX13 OS=Arabidopsis thaliana OX=3702 GN=PIX13 PE=1 SV=2 && PF07714:Protein tyrosine kinase	WRKY	268	163	112	194	121	55	67	42	53	27	16.3037	10.7574	7.55241	11.5513	8.64488	3.40845	4.96287	3.32072	3.61086	2.78956
MS_gene21581	214.932	280.884	291.593	381.751	575.012	11.8351	108.117	40.9844	110.594	54.9652	348.835	65.2991	2.41715	5.94154e-06	0.00048352	MS_gene21581	chr1.3	63022222	63026781	-	1731	protein_coding	- && sp|Q05046|CH62_CUCMA Chaperonin CPN60-2, mitochondrial OS=Cucurbita maxima OX=3661 GN=CPN60-2 PE=1 SV=1 && PF00118:TCP-1/cpn60 chaperonin family	bHLH	259	312	317	470	590	14	107	38	119	39	11.3051	14.7741	15.3374	20.0795	30.2448	0.62251	5.68678	2.15572	5.81709	2.89109
MS_gene33053	4.14927	18.0054	33.1147	27.616	41.9077	2.5361	0	0	0	0	24.9586	0.50722	5.41454	5.98315e-06	0.000486362	MS_gene33053	chr1.1	6620393	6620875	+	483	protein_coding	- && sp|P05477|HSP21_SOYBN 17.9 kDa class II heat shock protein OS=Glycine max OX=3847 GN=HSP17.9-D PE=3 SV=1 && PF00011:Hsp20/alpha crystallin family	NF-YB	5	20	36	34	43	3	0	0	0	0	0.782159	3.39411	6.2423	5.20576	7.89981	0.478068	0	0	0	0
MS_gene051939	103.732	22.5067	100.264	54.4198	65.298	0	13.1357	0	0	0	69.2441	2.62714	4.7073	6.0251e-06	0.000488642	MS_gene051939	chr2.2	3020485	3028211	+	1779	protein_coding	- && sp|Q9S746|HTH_ARATH Protein HOTHEAD OS=Arabidopsis thaliana OX=3702 GN=HTH PE=1 SV=1 && PF05199:GMC oxidoreductase|PF00732:GMC oxidoreductase	NF-YA	125	25	109	67	67	0	13	0	0	0	5.30892	1.15188	5.13144	2.78517	3.34191	0	0.672275	0	0	0
MS_gene37167	13.2777	1.80054	1.83971	44.673	31.1871	0	0	0	0	0	18.5556	0	6.60295	6.04048e-06	0.00048882	MS_gene37167	chr6.2	11256880	11260510	-	1833	protein_coding	- && sp|Q9LVL5|WNK4_ARATH Probable serine/threonine-protein kinase WNK4 OS=Arabidopsis thaliana OX=3702 GN=WNK4 PE=1 SV=1 && PF00069:Protein kinase domain	CAMTA	16	2	2	55	32	0	0	0	0	0	0.659523	0.0894357	0.0913811	2.21898	1.54911	0	0	0	0	0
MS_gene000475	63.0689	75.6227	37.714	114.525	257.294	0	13.1357	16.178	11.1524	0	109.645	8.09322	3.75262	6.04702e-06	0.00048882	MS_gene000475	56990	93127	96860	-	796	protein_coding	- && sp|P27061|PPA1_SOLLC Acid phosphatase 1 OS=Solanum lycopersicum OX=4081 GN=APS1 PE=2 SV=1 && PF03767:HAD superfamily, subfamily IIIB (Acid phosphatase)	G2-like	76	84	41	141	264	0	13	15	12	0	7.21394	8.64987	4.3138	13.0996	29.4297	0	1.50248	1.85047	1.27563	0
MS_gene008046	35.6837	14.4043	523.396	831.729	14.619	13.5259	31.3235	15.0995	10.223	12.6843	283.967	16.5712	4.09852	6.06491e-06	0.000489721	MS_gene008046	chr3.3	61868305	61869858	+	1554	protein_coding	- && sp|Q9XEE6|C3H29_ARATH Zinc finger CCCH domain-containing protein 29 OS=Arabidopsis thaliana OX=3702 GN=At2g40140 PE=1 SV=1 && PF12796:Ankyrin repeats (3 copies)	C3H	43	16	569	1024	15	16	31	14	11	9	2.09069	0.843941	30.6655	48.7306	0.856516	0.792473	1.83523	0.884671	0.59896	0.743165
MS_gene94954	174.269	162.049	135.218	126.709	155.935	22.8249	65.6784	12.9424	51.115	36.6435	150.836	37.8408	1.99435	6.08636e-06	0.000490908	MS_gene94954	chr3.1	44628966	44630231	+	1266	protein_coding	- && sp|Q9FM65|FLA1_ARATH Fasciclin-like arabinogalactan protein 1 OS=Arabidopsis thaliana OX=3702 GN=FLA1 PE=1 SV=1 && PF02469:Fasciclin domain	NF-YB	210	180	147	156	160	27	65	12	55	26	12.5331	11.6542	9.72462	9.11262	11.2145	1.64152	4.72345	0.930792	3.67608	2.63532
MS_gene011040	123.648	20.7062	66.2294	19.4937	38.0093	0	0	0	0	9.86555	53.6174	1.97311	4.92975	6.10411e-06	0.000491794	MS_gene011040	chr7.1	49235276	49235551	+	276	protein_coding	- && - && -	-	149	23	72	24	39	0	0	0	0	7	40.7896	6.83065	21.848	6.43065	12.5387	0	0	0	0	3.25449
MS_gene68057	1.65971	22.5067	21.1566	4.87341	25.3395	0	0	0	0	0	15.1072	0	6.3031	6.16795e-06	0.000495837	MS_gene68057	chr5.3	12737976	12740127	+	828	protein_coding	- && sp|Q9FH40|TA14B_ARATH Transcription initiation factor TFIID subunit 14b OS=Arabidopsis thaliana OX=3702 GN=TAF14B PE=1 SV=1 && PF03366:YEATS family	-	2	25	23	6	26	0	0	0	0	0	0.182504	2.47487	2.32641	0.535887	2.78637	0	0	0	0	0
MS_gene040727	121.989	510.453	357.823	618.924	216.36	18.5981	15.1566	143.445	43.6801	39.4622	365.11	52.0684	2.81162	6.18227e-06	0.00049644	MS_gene040727	chr1.2	34715314	34716009	-	696	protein_coding	- && sp|P0CG85|UBI1P_NICSY Polyubiquitin OS=Nicotiana sylvestris OX=4096 GN=UBI11 PE=2 SV=1 && PF00240:Ubiquitin family	YABBY	147	567	389	762	222	22	15	133	47	28	15.9581	66.7755	46.809	80.9652	28.3034	2.43293	1.98272	18.7649	5.71406	5.16229
MS_gene030863	780.063	951.585	887.658	1029.91	903.451	306.023	445.603	362.388	450.741	503.143	910.535	413.58	1.13958	6.23719e-06	0.000500297	MS_gene030863	chr4.3	10712642	10713321	-	222	protein_coding	- && sp|Q9SVZ6|RLA31_ARATH 60S acidic ribosomal protein P3-1 OS=Arabidopsis thaliana OX=3702 GN=RPP3A PE=3 SV=1 && -	bHLH	940	1057	965	1268	927	362	441	336	485	357	319.924	390.27	364.052	422.395	370.529	125.508	182.753	148.625	184.861	206.352
MS_gene055124	24.0658	32.4097	26.6757	22.7426	31.1871	0	2.02087	6.47121	0	0	27.4162	1.69842	4.02851	6.30942e-06	0.000504421	MS_gene055124	chr7.4	38968813	38971889	-	1719	protein_coding	- && sp|Q9LFD1|LAC9_ARATH Laccase-9 OS=Arabidopsis thaliana OX=3702 GN=LAC9 PE=2 SV=1 && PF07732:Multicopper oxidase|PF00394:Multicopper oxidase|PF07731:Multicopper oxidase	FAR1	29	36	29	28	32	0	2	6	0	0	1.27466	1.7166	1.4129	1.20458	1.65185	0	0.107037	0.342752	0	0
MS_gene024115	61.4092	138.642	91.9853	95.8438	32.1617	8.45367	26.2714	14.021	18.5873	19.7311	84.0083	17.4129	2.27688	6.39112e-06	0.000510391	MS_gene024115	chr7.1	23720724	23721816	+	903	protein_coding	- && - && -	-	74	154	100	118	33	10	26	13	20	14	6.19179	13.979	9.27473	9.66377	3.24281	0.85237	2.6489	1.41371	1.87412	1.98945
MS_gene41647	54.7704	25.2076	30.3552	9.74683	39.9585	0	0	6.47121	0.929364	0	32.0077	1.48012	4.44715	6.40401e-06	0.000510858	MS_gene41647	chr3.4	88501129	88503661	-	1476	protein_coding	- && sp|Q9LSE2|ICE1_ARATH Transcription factor ICE1 OS=Arabidopsis thaliana OX=3702 GN=SCRM PE=1 SV=1 && PF00010:Helix-loop-helix DNA-binding domain	bHLH	66	28	33	12	41	0	0	6	1	0	3.37855	1.55494	1.87248	0.601239	2.46486	0	0	0.399181	0.0573284	0
MS_gene78901	67.2182	34.2103	81.8669	85.2847	115.977	0	14.1461	0	11.1524	8.45618	76.9114	6.75093	3.51761	6.48288e-06	0.000515513	MS_gene78901	chr8.3	56025394	56030504	+	1575	protein_coding	- && sp|H1A981|C7263_MEDTR 11-oxo-beta-amyrin 30-oxidase OS=Medicago truncatula OX=3880 GN=CYP72A63 PE=1 SV=1 && PF00067:Cytochrome P450	bHLH	81	38	89	105	119	0	14	0	12	6	3.88577	1.97764	4.73259	4.93016	6.70443	0	0.817762	0	0.644699	0.488837
MS_gene073698	269.703	77.4232	53.3515	155.949	140.342	6.76293	30.3131	0	0	1.40936	139.354	7.69708	4.16899	6.49428e-06	0.000515594	MS_gene073698	chr1.1	36094198	36103431	-	4140	protein_coding	- && sp|Q8K2Z4|CND1_MOUSE Condensin complex subunit 1 OS=Mus musculus OX=10090 GN=Ncapd2 PE=1 SV=2 && PF12922:non-SMC mitotic condensation complex subunit 1, N-term|PF12717:non-SMC mitotic condensation complex subunit 1	-	325	86	58	192	144	8	30	0	0	1	5.93137	1.70271	1.17332	3.42968	3.08644	0.148732	0.666654	0	0	0.0309951
MS_gene85108	120.329	66.62	111.302	164.072	97.4597	10.1444	31.3235	25.8849	43.6801	26.7779	111.956	27.5622	2.02463	6.49884e-06	0.000515594	MS_gene85108	chr2.3	2249769	2250340	+	285	protein_coding	- && sp|Q8LEM8|RL373_ARATH 60S ribosomal protein L37-3 OS=Arabidopsis thaliana OX=3702 GN=RPL37C PE=3 SV=1 && -	GRAS	145	74	121	202	100	12	31	24	47	19	38.4411	21.2829	35.5574	52.4154	31.1351	3.2408	10.0068	8.26935	13.9543	8.55465
MS_gene77734	197.505	36.9111	103.943	124.272	69.1964	0.845367	34.3548	5.39268	3.71746	5.63745	106.366	9.98956	3.4133	6.53941e-06	0.000518246	MS_gene77734	chr4.4	68709289	68710335	-	1047	protein_coding	- && sp|Q9FHM9|EXOL3_ARATH Protein EXORDIUM-like 3 OS=Arabidopsis thaliana OX=3702 GN=EXL3 PE=2 SV=1 && PF04674:Phosphate-induced protein 1 conserved region	MYB	238	41	113	153	71	1	34	5	4	4	17.1752	3.20982	9.03901	10.8068	6.01738	0.0735138	2.98753	0.468952	0.323273	0.490238
MS_gene003670	2024.01	383.515	1145.22	1816.16	1034.05	314.476	435.498	173.644	350.37	319.926	1280.59	318.783	2.00612	6.60369e-06	0.000522184	MS_gene003670	chr4.1	31750900	31751346	-	447	protein_coding	- && sp|O22582|H2B_GOSHI Histone H2B OS=Gossypium hirsutum OX=3635 GN=HIS2B PE=2 SV=3 && PF00125:Core histone H2A/H2B/H3/H4	-	2439	426	1245	2236	1061	372	431	161	377	227	412.265	78.1169	233.266	369.928	210.622	64.0547	88.7052	35.369	71.3658	65.1646
MS_gene020094	361.816	298.89	450.728	579.124	598.402	68.4747	228.359	112.168	139.405	140.936	457.792	137.868	1.73227	6.61157e-06	0.000522184	MS_gene020094	chr8.3	77245199	77247335	-	648	protein_coding	- && sp|P49199|RS8_ORYSJ 40S ribosomal protein S8 OS=Oryza sativa subsp. japonica OX=39947 GN=RPS8 PE=2 SV=2 && PF01201:Ribosomal protein S8e	bHLH	436	332	490	713	614	81	226	104	150	100	50.8374	41.9958	63.3301	81.3705	84.0792	9.62112	32.0858	15.7603	19.5872	19.8024
MS_gene27711	526.128	587.876	298.032	901.582	724.125	196.97	158.639	287.969	139.405	171.942	607.549	190.985	1.66973	6.61783e-06	0.000522184	MS_gene27711	chr7.2	28880713	28883754	-	3042	protein_coding	- && sp|Q9M2R0|FTIP3_ARATH FT-interacting protein 3 OS=Arabidopsis thaliana OX=3702 GN=FTIP3 PE=1 SV=1 && PF00168:C2 domain|PF08372:Plant phosphoribosyltransferase C-terminal	NF-YC	634	653	324	1110	743	233	157	267	150	122	15.7472	17.5953	8.9202	26.9846	21.6733	5.89539	4.7481	8.619	4.17242	5.14629
MS_gene55040	66.3883	48.6146	45.9927	77.9746	51.6536	15.2166	13.1357	21.5707	5.57618	14.0936	58.1248	13.9186	2.06892	6.63557e-06	0.000523015	MS_gene55040	chr7.2	24698680	24705701	+	4170	protein_coding	- && sp|Q9FF31|LRL21_ARATH LEAF RUST 10 DISEASE-RESISTANCE LOCUS RECEPTOR-LIKE PROTEIN KINASE-like 2.1 OS=Arabidopsis thaliana OX=3702 GN=LRK10L-2.1 PE=3 SV=1 && PF00069:Protein kinase domain|PF14380:Wall-associated receptor kinase C-terminal	bHLH	80	54	50	96	53	18	13	20	6	10	1.44953	1.06145	1.00421	1.7025	1.12781	0.33224	0.286805	0.470976	0.121751	0.307721
MS_gene88664	0	6.30189	14.7177	107.215	9.74597	0	0	0	0	0	27.5961	0	7.17607	6.7547e-06	0.000530745	MS_gene88664	chr8.1	4419280	4420390	-	828	protein_coding	- && sp|Q38910|XTH23_ARATH Probable xyloglucan endotransglucosylase/hydrolase protein 23 OS=Arabidopsis thaliana OX=3702 GN=XTH23 PE=2 SV=1 && PF00722:Glycosyl hydrolases family 16|PF06955:Xyloglucan endo-transglycosylase (XET) C-terminus	MYB_related	0	7	16	132	10	0	0	0	0	0	0	0.692964	1.61837	11.7895	1.07168	0	0	0	0	0
MS_gene92946	24.0658	72.9219	176.612	800.864	42.8823	4.22683	19.1983	33.4346	11.1524	19.7311	223.469	17.5486	3.67635	6.80941e-06	0.000534399	MS_gene92946	chr1.2	80698585	80699106	-	522	protein_coding	- && - && PF14009:Domain of unknown function (DUF4228)	-	29	81	192	986	44	5	19	31	12	14	4.19759	12.7191	30.8049	139.688	7.47959	0.737251	3.3486	5.83171	1.94521	3.44153
MS_gene62114	28.215	5.40162	29.4353	5.68565	3.89839	0	0	0	0	0	14.5272	0	6.24984	6.87112e-06	0.000538079	MS_gene62114	chr5.2	41179445	41181906	+	1065	protein_coding	- && sp|Q39224|SRG1_ARATH Protein SRG1 OS=Arabidopsis thaliana OX=3702 GN=SRG1 PE=2 SV=1 && PF14226:non-haem dioxygenase in morphine synthesis N-terminal|PF03171:2OG-Fe(II) oxygenase superfamily	C3H	34	6	32	7	4	0	0	0	0	0	2.41213	0.46179	2.51646	0.486072	0.333277	0	0	0	0	0
MS_gene048822	7.46869	23.407	91.9853	79.5991	51.6536	6.76293	6.06262	0	3.71746	0	50.8228	3.3086	3.8911	6.90451e-06	0.000539532	MS_gene048822	chr4.3	5836011	5837381	+	1371	protein_coding	- && sp|Q9FN67|Y5133_ARATH BTB/POZ domain-containing protein At5g41330 OS=Arabidopsis thaliana OX=3702 GN=At5g41330 PE=2 SV=1 && PF02214:BTB/POZ domain	bZIP	9	26	100	98	53	8	6	0	4	0	0.495995	1.55446	6.10874	5.28617	3.43031	0.449126	0.402618	0	0.246876	0
MS_gene074261	31.5345	1.80054	44.153	8.12236	9.74597	0	1.01044	0	0	0	19.0713	0.202087	6.06479	6.9307e-06	0.000540997	MS_gene074261	chr6.2	14234599	14238445	+	1221	protein_coding	- && sp|Q94CK0|WSD7_ARATH Wax ester synthase/diacylglycerol acyltransferase 7 OS=Arabidopsis thaliana OX=3702 GN=WSD7 PE=1 SV=1 && PF03007:Wax ester synthase-like Acyl-CoA acyltransferase domain|PF06974:Protein of unknown function (DUF1298)	-	38	2	48	10	10	0	1	0	0	0	2.35147	0.134263	3.29242	0.605671	0.726741	0	0.0753466	0	0	0
MS_gene020937	22.4061	16.2049	3.67941	28.4282	21.4411	0.845367	0	1.07854	0	0	18.4319	0.384781	5.4402	6.94725e-06	0.000541409	MS_gene020937	chr5.4	77488979	77493940	+	1098	protein_coding	- && sp|Q00763|COMT1_POPTM Caffeic acid 3-O-methyltransferase 1 OS=Populus tremuloides OX=3693 GN=OMT1 PE=1 SV=1 && PF00891:O-methyltransferase domain|PF08100:Dimerisation domain	-	27	18	4	35	22	1	0	1	0	0	1.85795	1.34373	0.305103	2.35732	1.77793	0.0700992	0	0.089434	0	0
MS_gene02417	203.314	132.34	256.639	189.251	318.693	54.1035	41.4279	38.8273	70.6316	4.22809	220.047	41.8437	2.38547	6.95663e-06	0.000541409	MS_gene02417	chr5.3	12147241	12151156	+	1458	protein_coding	- && sp|Q8GW96|AATP3_ARATH AAA-ATPase At2g18193 OS=Arabidopsis thaliana OX=3702 GN=At2g18193 PE=2 SV=1 && PF14363:Domain associated at C-terminal with AAA|PF00004:ATPase family associated with various cellular activities (AAA)	B3	245	147	279	233	327	64	41	36	76	3	12.6964	8.26424	16.0264	11.8182	19.9015	3.37861	2.58706	2.42466	4.41075	0.264032
MS_gene20611	210.783	189.957	152.696	300.527	257.294	0	45.4697	4.31414	0	19.7311	222.251	13.903	4.0065	6.95833e-06	0.000541409	MS_gene20611	chr6.3	4264978	4267050	+	603	protein_coding	- && - && PF02704:Gibberellin regulated protein	-	254	211	166	370	264	0	45	4	0	14	31.8265	28.6819	23.0558	45.3771	38.8492	0	6.86554	0.6514	0	2.97923
MS_gene77770	20.7464	11.7035	0.919853	71.4767	1.94919	0	0	0	0	0	21.3591	0	6.80745	6.98391e-06	0.000542326	MS_gene77770	chr8.1	59918290	59920908	+	474	protein_coding	- && sp|Q06394|ML146_PAPSO Major latex protein 146 OS=Papaver somniferum OX=3469 GN=MLP146 PE=2 SV=1 && PF00407:Pathogenesis-related protein Bet v I family	-	25	13	1	88	2	0	0	0	0	0	3.98505	2.24806	0.176689	13.7296	0.37441	0	0	0	0	0
MS_gene96857	29.0449	12.6038	4.59927	8.12236	20.4665	0	1.01044	0	0	0	14.9674	0.202087	5.71539	6.99563e-06	0.000542569	MS_gene96857	chr7.3	43016559	43016750	+	192	protein_coding	- && - && -	-	35	14	5	10	21	0	1	0	0	0	13.7733	5.97682	2.18101	3.85169	9.7054	0	0.479158	0	0	0
MS_gene029542	133.607	236.771	354.143	288.344	148.139	57.4849	79.8245	50.6912	35.3158	95.8367	232.201	63.8306	1.86809	7.00311e-06	0.000542569	MS_gene029542	chr1.3	73944342	73950521	+	1761	protein_coding	- && - && -	-	161	263	385	355	152	68	79	47	38	68	6.90778	12.2416	18.3101	14.9081	7.65913	2.97211	4.12712	2.62086	1.82591	4.95499
MS_gene000486	132.777	40.5121	222.604	142.141	129.621	5.0722	40.4175	0	9.29364	8.45618	133.531	12.6479	3.39791	7.01966e-06	0.000543272	MS_gene000486	chr7.1	64441102	64442136	+	1035	protein_coding	- && sp|Q9M5J9|PGIP1_ARATH Polygalacturonase inhibitor 1 OS=Arabidopsis thaliana OX=3702 GN=PGIP1 PE=1 SV=1 && PF08263:Leucine rich repeat N-terminal domain	MYB_related	160	45	242	175	133	6	40	0	10	6	11.6802	3.56382	19.5823	12.504	11.4027	0.446197	3.55549	0	0.817553	0.743883
MS_gene011865	4.97913	2.70081	65.3096	8.93459	7.79677	0	0	0	0	0	17.9442	0	6.55284	7.04127e-06	0.000543425	MS_gene011865	chr8.2	26327155	26330491	-	2445	protein_coding	- && sp|Q9FKZ1|DRL42_ARATH Probable disease resistance protein At5g66900 OS=Arabidopsis thaliana OX=3702 GN=At5g66900 PE=3 SV=1 && PF00931:NB-ARC domain	LBD	6	3	71	11	8	0	0	0	0	0	0.185415	0.100574	2.43203	0.33271	0.29034	0	0	0	0	0
MS_gene56683	7.46869	11.7035	332.987	307.025	8.77137	12.6805	6.06262	5.39268	6.50555	4.22809	133.591	6.97389	4.24918	7.04311e-06	0.000543425	MS_gene56683	chr5.1	63987823	63990627	-	636	protein_coding	- && sp|P58684|SPCS2_ARATH Probable signal peptidase complex subunit 2 OS=Arabidopsis thaliana OX=3702 GN=At2g39960 PE=2 SV=1 && PF06703:Microsomal signal peptidase 25 kDa subunit (SPC25)	-	9	13	362	378	9	15	6	5	7	3	1.0692	1.67544	47.6695	43.9529	1.25569	1.81531	0.867908	0.772001	0.931316	0.605282
MS_gene28568	70.5376	43.213	128.779	152.7	116.952	7.6083	13.1357	12.9424	9.29364	45.0996	102.436	17.6159	2.5686	7.04407e-06	0.000543425	MS_gene28568	chr8.4	27153518	27157191	+	1083	protein_coding	- && sp|Q9C566|CYP40_ARATH Peptidyl-prolyl cis-trans isomerase CYP40 OS=Arabidopsis thaliana OX=3702 GN=CYP40 PE=2 SV=1 && PF00515:Tetratricopeptide repeat|PF00160:Cyclophilin type peptidyl-prolyl cis-trans isomerase/CLD	FAR1	85	48	140	188	120	9	13	12	10	32	5.93011	3.63292	10.8265	12.8375	9.83214	0.639631	1.10432	1.08807	0.781318	3.79153
MS_gene004970	24.0658	18.0054	31.275	34.1139	40.9331	0	8.08349	1.07854	0.929364	1.40936	29.6786	2.30015	3.69684	7.06507e-06	0.000544467	MS_gene004970	chr1.4	63799595	63800407	+	813	protein_coding	- && sp|Q9SGU9|MGL_ARATH Methionine gamma-lyase OS=Arabidopsis thaliana OX=3702 GN=MGL PE=1 SV=1 && PF01053:Cys/Met metabolism PLP-dependent enzyme	-	29	20	34	42	42	0	8	1	1	1	2.69513	2.01643	3.50249	3.82042	4.5841	0	0.905272	0.120785	0.10408	0.157835
MS_gene029151	24.8956	0.90027	2.75956	12.1835	56.5266	0	0	0	0	0	19.4531	0	6.66917	7.08713e-06	0.000545589	MS_gene029151	chr1.2	85002073	85003286	+	538	protein_coding	- && sp|Q8LDF9|HMGB7_ARATH High mobility group B protein 7 OS=Arabidopsis thaliana OX=3702 GN=HMGB7 PE=1 SV=1 && PF00505:HMG (high mobility group) box	YABBY	30	1	3	15	58	0	0	0	0	0	4.21319	0.152356	0.467012	2.06187	9.56624	0	0	0	0	0
MS_gene91762	21.5762	0	93.825	22.7426	54.5774	0	0	0	1.85873	1.40936	38.5443	0.653618	5.94839	7.13998e-06	0.000549076	MS_gene91762	chr2.1	49619653	49620279	-	627	protein_coding	- && sp|Q9ZRA4|AB19A_PRUPE Auxin-binding protein ABP19a OS=Prunus persica OX=3760 GN=ABP19A PE=3 SV=1 && PF00190:Cupin	E2F/DP	26	0	102	28	56	0	0	0	2	1	3.13313	0	13.6245	3.3025	7.9253	0	0	0	0.26991	0.204657
MS_gene04338	6.63883	0	4.59927	113.713	19.4919	0	0	0	0	0	28.8886	0	7.24203	7.15084e-06	0.00054933	MS_gene04338	chr3.4	56393717	56398532	+	2022	protein_coding	- && sp|Q9LK50|AB26G_ARATH ABC transporter G family member 26 OS=Arabidopsis thaliana OX=3702 GN=ABCG26 PE=2 SV=2 && PF01061:ABC-2 type transporter|PF00005:ABC transporter	E2F/DP	8	0	5	140	20	0	0	0	0	0	0.298938	0	0.207099	5.12035	0.877696	0	0	0	0	0
MS_gene036455	1312	952.486	797.513	1326.38	1316.68	131.032	325.361	375.33	458.176	467.909	1141.01	351.562	1.69951	7.25678e-06	0.00055545	MS_gene036455	chr4.4	42950868	42952926	+	369	protein_coding	- && sp|Q9M5L0|RL35_EUPES 60S ribosomal protein L35 OS=Euphorbia esula OX=3993 GN=RPL35 PE=2 SV=1 && PF00831:Ribosomal L29 protein	-	1581	1058	867	1633	1351	155	322	348	493	332	323.726	235.019	196.78	327.275	324.881	32.3311	80.2803	92.61	113.052	115.453
MS_gene91621	24.0658	15.3046	81.8669	9.74683	75.044	0	5.05218	2.15707	4.64682	0	41.2056	2.37121	4.09131	7.26798e-06	0.00055545	MS_gene91621	chr7.4	85386801	85388593	+	492	protein_coding	- && sp|Q9FNR1|RBG3_ARATH Glycine-rich RNA-binding protein 3, mitochondrial OS=Arabidopsis thaliana OX=3702 GN=RBG3 PE=1 SV=1 && PF00076:RNA recognition motif. (a.k.a. RRM, RBD, or RNP domain)	NAC	29	17	89	12	77	0	5	2	5	0	4.45354	2.83222	15.15	1.80372	13.8874	0	0.934942	0.399181	0.859926	0
MS_gene04985	244.807	31.5094	102.104	198.998	220.259	7.6083	33.3444	0	0	8.45618	159.535	9.88178	4.01296	7.33675e-06	0.000558834	MS_gene04985	chr3.3	58806176	58815436	+	3135	protein_coding	- && sp|Q9YHB5|CND3_XENLA Condensin complex subunit 3 OS=Xenopus laevis OX=8355 GN=ncapg PE=1 SV=1 && PF12719:Nuclear condensing complex subunits, C-term domain	-	295	35	111	245	226	9	33	0	0	6	7.10979	0.915111	2.96534	5.77938	6.39685	0.220964	0.968403	0	0	0.245588
MS_gene42544	17.4269	27.9084	22.9963	38.1751	34.1109	0	0	0	3.71746	5.63745	28.1235	1.87098	4.00962	7.39259e-06	0.000561961	MS_gene42544	chr7.1	16251800	16253077	-	1278	protein_coding	- && sp|Q9SS43|MUC21_ARATH Xylan glycosyltransferase MUCI21 OS=Arabidopsis thaliana OX=3702 GN=MUCI21 PE=1 SV=1 && PF04577:Protein of unknown function (DUF563)	C2H2	21	31	25	47	35	0	0	0	4	4	1.24154	1.98826	1.63832	2.71969	2.43015	0	0	0	0.264841	0.401627
MS_gene056343	9.95825	11.7035	3.67941	48.7341	3.89839	0	0	0	0	0	15.5947	0	6.35443	7.43936e-06	0.000564925	MS_gene056343	chr4.1	34769727	34778209	+	5763	protein_coding	- && sp|B2HIM0|FAA28_MYCMM Long-chain-fatty-acid--AMP ligase FadD28 OS=Mycobacterium marinum (strain ATCC BAA-535 / M) OX=216594 GN=fadD28 PE=3 SV=1 && PF01593:Flavin containing amine oxidoreductase|PF00550:Phosphopantetheine attachment site|PF00501:AMP-binding enzyme	NAC	12	13	4	60	4	0	0	0	0	0	0.157328	0.1849	0.05813	0.769937	0.0615895	0	0	0	0	0
MS_gene045598	17.4269	74.7224	15.6375	81.2236	72.1202	11.8351	3.03131	0	4.64682	2.81873	52.2261	4.4664	3.51085	7.53226e-06	0.000571382	MS_gene045598	chr4.2	31578718	31579576	-	624	protein_coding	- && sp|F4JIJ7|BH162_ARATH Transcription factor bHLH162 OS=Arabidopsis thaliana OX=3702 GN=BHLH162 PE=1 SV=1 && PF00010:Helix-loop-helix DNA-binding domain	bHLH	21	83	17	100	74	14	3	0	5	2	2.54277	10.9028	2.28167	11.8514	10.5231	1.72687	0.442299	0	0.678019	0.411281
MS_gene90302	51.451	0	74.5081	68.2278	38.9839	1.69073	4.04175	0	0	0	46.6341	1.1465	5.29869	7.58479e-06	0.000574768	MS_gene90302	chr7.4	42791607	42796429	+	1884	protein_coding	- && sp|Q5E913|KN10B_ARATH Kinesin-like protein KIN-10B OS=Arabidopsis thaliana OX=3702 GN=KIN10B PE=2 SV=1 && PF00225:Kinesin motor domain|PF12836:Helix-hairpin-helix motif	MYB_related	62	0	81	84	40	2	4	0	0	0	2.48647	0	3.60075	3.29724	1.88397	0.081708	0.195325	0	0	0
MS_gene79367	38.1733	94.5283	84.6265	43.8607	30.2125	0.845367	16.167	0	3.71746	5.63745	58.2803	5.27345	3.47474	7.72559e-06	0.000583611	MS_gene79367	chr3.1	17200349	17201418	+	729	protein_coding	- && - && -	-	46	105	92	54	31	1	16	0	4	4	4.76763	11.8061	10.5694	5.47796	3.77337	0.105582	2.01917	0	0.464289	0.704086
MS_gene47108	138.586	91.8275	73.5883	203.871	119.875	0	24.2505	0	0	8.45618	125.55	6.54133	4.27398	7.73494e-06	0.000583711	MS_gene47108	chr6.3	16308570	16310995	+	795	protein_coding	- && sp|Q5C9I9|ISPD_MENPI (-)-isopiperitenol/(-)-carveol dehydrogenase, mitochondrial OS=Mentha piperita OX=34256 PE=1 SV=1 && PF13561:Enoyl-(Acyl carrier protein) reductase	LBD	167	102	80	251	123	0	24	0	0	6	15.8716	10.5166	8.42775	23.3485	13.7288	0	2.77731	0	0	0.968451
MS_gene47439	69.7078	50.4151	58.8706	55.232	56.5266	5.0722	15.1566	0	15.7992	5.63745	58.1504	8.33308	2.79023	7.79227e-06	0.000586808	MS_gene47439	chr1.4	51774781	51779297	+	1425	protein_coding	- && sp|Q9SCP2|PLY12_ARATH Probable pectate lyase 12 OS=Arabidopsis thaliana OX=3702 GN=At3g53190 PE=2 SV=2 && PF00544:Pectate lyase	AP2	84	56	64	68	58	6	15	0	17	4	4.45386	3.22119	3.76144	3.52896	3.61167	0.32408	0.968403	0	1.00946	0.360196
MS_gene52972	149.374	87.3262	92.9052	224.989	187.123	7.6083	0	37.7487	21.3754	23.9592	148.343	18.1383	3.03971	7.8002e-06	0.000586808	MS_gene52972	chr1.1	56650959	56652375	+	402	protein_coding	- && sp|P55844|RL14_PEA Probable 60S ribosomal protein L14 OS=Pisum sativum OX=3888 PE=2 SV=1 && PF01929:Ribosomal protein L14	CAMTA	180	97	101	277	192	9	0	35	23	17	33.8313	19.7783	21.0419	50.9573	42.3809	1.72319	0	8.54962	4.84126	5.42646
MS_gene98636	46.4718	106.232	54.2713	168.945	115.977	16.062	2.02087	28.0419	19.5166	14.0936	98.3794	15.947	2.62472	7.81218e-06	0.000587101	MS_gene98636	chr4.2	50602328	50605165	+	1083	protein_coding	- && sp|Q54NS9|AIFA_DICDI Apoptosis-inducing factor homolog A OS=Dictyostelium discoideum OX=44689 GN=aifA PE=3 SV=1 && PF07992:Pyridine nucleotide-disulphide oxidoreductase	-	56	118	59	208	119	19	2	26	21	10	3.9069	8.93093	4.5626	14.2032	9.75021	1.35033	0.169895	2.35749	1.64077	1.18485
MS_gene051478	44.8121	2.70081	28.5155	47.9219	15.5935	0	3.03131	0	0	0	27.9088	0.606262	5.49379	7.84173e-06	0.000588713	MS_gene051478	chr1.3	8181461	8182402	+	564	protein_coding	- && sp|Q9SK27|ENL1_ARATH Early nodulin-like protein 1 OS=Arabidopsis thaliana OX=3702 GN=At2g25060 PE=2 SV=2 && PF02298:Plastocyanin-like domain	NF-YB	54	3	31	59	16	0	3	0	0	0	7.23414	0.435999	4.60332	7.73616	2.51731	0	0.489352	0	0	0
MS_gene036681	90.4541	79.2238	42.3132	154.325	84.7899	0	22.2296	6.47121	12.0817	15.503	90.2212	11.2571	3.01545	7.86175e-06	0.000589607	MS_gene036681	chr8.1	11034887	11035960	-	180	protein_coding	- && - && -	-	109	88	46	190	87	0	22	6	13	11	45.7537	40.0731	21.403	78.0609	42.8886	0	11.2442	3.27328	6.11121	7.84176
MS_gene070823	40.6629	50.4151	27.5956	56.0443	65.298	13.5259	6.06262	16.178	5.57618	5.63745	48.0032	9.39603	2.34138	7.87181e-06	0.000589753	MS_gene070823	chr8.1	49108784	49114390	+	1467	protein_coding	- && sp|Q7XQT2|DGK1_ORYSJ Diacylglycerol kinase 1 OS=Oryza sativa subsp. japonica OX=39947 GN=DGK1 PE=1 SV=2 && PF00781:Diacylglycerol kinase catalytic domain|PF00609:Diacylglycerol kinase accessory domain	-	49	56	30	69	67	16	6	15	6	4	2.5237	3.12897	1.7127	3.47834	4.05266	0.839471	0.376271	1.00407	0.346081	0.349883
MS_gene036626	131.117	252.076	160.054	694.462	145.215	46.4952	31.3235	95.9897	21.3754	46.509	276.585	48.3386	2.51846	7.90281e-06	0.000590806	MS_gene036626	chr8.4	13419703	13421358	+	1095	protein_coding	- && sp|O81862|CHIC_ARATH Class V chitinase OS=Arabidopsis thaliana OX=3702 GN=ChiC PE=1 SV=1 && PF00704:Glycosyl hydrolases family 18	ARR-B	158	280	174	855	149	55	31	89	23	33	10.9022	20.9598	13.3083	57.7437	12.0745	3.86602	2.60452	7.98143	1.77734	3.86717
MS_gene054751	1043.13	829.149	553.752	1159.06	1118.84	219.795	321.319	245.906	514.868	297.376	940.785	319.853	1.55625	7.91025e-06	0.000590806	MS_gene054751	chr5.3	33402540	33405333	+	1089	protein_coding	- && sp|O04300|RGP1_PEA Probable UDP-arabinopyranose mutase 1 OS=Pisum sativum OX=3888 GN=UPTG PE=1 SV=1 && PF03214:Reversibly glycosylated polypeptide	-	1257	921	602	1427	1148	260	318	228	554	211	87.2127	69.3226	46.2975	96.9055	93.5426	18.3764	26.8645	20.5595	43.0465	24.8627
MS_gene46223	14.1075	1.80054	7.35883	27.616	38.0093	0	1.01044	0	0	0	17.7784	0.202087	5.96291	7.96997e-06	0.000594655	MS_gene46223	chr5.3	67167401	67168960	-	1560	protein_coding	- && sp|Q9C9C0|SPPA1_ARATH Serine protease SPPA, chloroplastic OS=Arabidopsis thaliana OX=3702 GN=SPPA PE=2 SV=1 && PF01343:Peptidase family S49	-	17	2	8	34	39	0	1	0	0	0	0.823373	0.105087	0.429491	1.61178	2.21838	0	0.0589732	0	0	0
MS_gene061124	0.829854	22.5067	32.1949	72.289	28.2633	0	0	1.07854	0	2.81873	31.2167	0.779453	5.54473	8.03234e-06	0.000598532	MS_gene061124	7051	8687	11651	-	2105	protein_coding	- && sp|P51819|HSP83_IPONI Heat shock protein 83 OS=Ipomoea nil OX=35883 GN=HSP83A PE=2 SV=1 && PF00183:Hsp90 protein|PF02518:Histidine kinase-, DNA gyrase B-, and HSP90-like ATPase	G2-like	1	25	35	89	29	0	0	1	0	2	0.0358939	0.973489	1.39253	3.12673	1.22248	0	0	0.0466501	0	0.121919
MS_gene50264	354.348	309.693	112.222	156.761	157.885	31.2786	89.9289	33.4346	62.2674	46.509	218.182	52.6837	2.05	8.03841e-06	0.000598532	MS_gene50264	chr4.4	77029856	77034220	+	2205	protein_coding	- && sp|Q43848|TKTC_SOLTU Transketolase, chloroplastic OS=Solanum tuberosum OX=4113 PE=2 SV=1 && PF02779:Transketolase, pyrimidine binding domain|PF00456:Transketolase, thiamine diphosphate binding domain|PF02780:Transketolase, C-terminal domain	-	427	344	122	193	162	37	89	31	67	33	14.6316	12.7877	4.63383	6.47293	6.51931	1.29154	3.71331	1.38057	2.57112	1.92043
MS_gene067148	58.9196	59.4178	53.3515	86.097	92.5867	0	14.1461	17.2566	12.0817	8.45618	70.0745	10.3881	2.76133	8.05783e-06	0.000599364	MS_gene067148	chr3.1	85585690	85587000	-	564	protein_coding	- && - && -	-	71	66	58	106	95	0	14	16	13	6	9.51155	9.59197	8.61267	13.8989	14.9465	0	2.28364	2.78577	1.95039	1.3651
MS_gene062235	39.833	23.407	32.1949	38.1751	68.2218	0	4.04175	0	4.64682	9.86555	40.3663	3.71082	3.50779	8.09345e-06	0.000601398	MS_gene062235	chr1.1	57552685	57557346	+	2193	protein_coding	- && sp|Q9FHM4|MA653_ARATH 65-kDa microtubule-associated protein 3 OS=Arabidopsis thaliana OX=3702 GN=MAP65-3 PE=1 SV=1 && PF03999:Microtubule associated protein (MAP65/ASE1 family)	HSF	48	26	35	47	70	0	4	0	5	7	1.65377	0.971802	1.33665	1.58494	2.8324	0	0.167803	0	0.192925	0.409593
MS_gene08997	18.2568	268.28	680.691	2075.26	346.956	53.2581	17.1774	32.3561	70.6316	116.977	677.889	58.0801	3.5474	8.16165e-06	0.000605228	MS_gene08997	chr4.4	15083989	15090183	+	1719	protein_coding	- && sp|Q9FJL3|FKB65_ARATH Peptidyl-prolyl cis-trans isomerase FKBP65 OS=Arabidopsis thaliana OX=3702 GN=FKBP65 PE=1 SV=1 && PF00254:FKBP-type peptidyl-prolyl cis-trans isomerase	MYB_related	22	298	740	2555	356	63	17	30	76	83	0.966984	14.2097	36.0533	109.918	18.3768	2.82085	0.909814	1.71376	3.74105	6.19578
MS_gene074476	19.0866	63.0189	135.218	314.335	70.171	20.2888	6.06262	0	8.36427	16.9124	120.366	10.3256	3.54449	8.18656e-06	0.000606456	MS_gene074476	chr8.2	73269304	73270178	-	294	protein_coding	- && sp|Q9SYG1|HS174_ARATH 17.4 kDa class III heat shock protein OS=Arabidopsis thaliana OX=3702 GN=HSP17.4B PE=2 SV=1 && -	NF-YB	23	70	147	387	72	24	6	0	9	12	5.91089	19.5161	41.8754	97.3456	21.731	6.28318	1.87752	0	2.59031	5.23754
MS_gene028307	180.078	140.442	192.249	84.4725	161.783	2.5361	44.4592	1.07854	2.78809	22.5498	151.805	14.6824	3.37959	8.22741e-06	0.000608862	MS_gene028307	chr4.2	17523023	17528721	-	2322	protein_coding	- && sp|Q9FL33|MCM3_ARATH DNA replication licensing factor MCM3 OS=Arabidopsis thaliana OX=3702 GN=MCM3 PE=1 SV=1 && PF17207:MCM OB domain|PF14551:MCM N-terminal domain|PF17855:MCM AAA-lid domain|PF00493:MCM P-loop domain	GeBP	217	156	209	104	166	3	44	1	3	16	7.06106	5.50688	7.53829	3.31225	6.34368	0.0994431	1.74329	0.0422905	0.109324	0.884202
MS_gene066166	3.31942	73.8221	52.4316	294.029	82.8407	4.22683	19.1983	4.31414	0.929364	2.81873	101.289	6.29747	4.00339	8.25017e-06	0.000609925	MS_gene066166	chr2.3	26682450	26682686	-	237	protein_coding	- && - && -	-	4	82	57	362	85	5	19	4	1	2	1.27522	28.3602	20.1426	112.957	31.8248	1.62382	7.37539	1.65736	0.357033	1.08287
MS_gene07609	143.565	21.6065	156.375	94.2193	9.74597	6.76293	11.1148	10.7854	12.0817	1.40936	85.1023	8.43084	3.32211	8.2672e-06	0.000610563	MS_gene07609	chr1.3	56497005	56502954	+	996	protein_coding	- && sp|A1L4X7|AHL14_ARATH AT-hook motif nuclear-localized protein 14 OS=Arabidopsis thaliana OX=3702 GN=AHL14 PE=1 SV=1 && PF03479:Plants and Prokaryotes Conserved (PCC) domain	bZIP	173	24	170	116	10	8	11	10	13	1	13.1238	1.97513	14.2948	8.61294	0.890915	0.618225	1.01604	0.985929	1.10444	0.128835
MS_gene026846	24.0658	4.50135	4.59927	8.93459	22.4157	0	0	0	0	0	12.9033	0	6.078	8.44518e-06	0.000621182	MS_gene026846	chr2.4	20940531	20941686	-	738	protein_coding	- && sp|Q9ZVA4|EP1L3_ARATH EP1-like glycoprotein 3 OS=Arabidopsis thaliana OX=3702 GN=At1g78850 PE=1 SV=1 && PF01453:D-mannose binding lectin	FAR1	29	5	5	11	23	0	0	0	0	0	2.96903	0.555337	0.567417	1.10227	2.76546	0	0	0	0	0
MS_gene001168	42.3226	21.6065	0	9.74683	23.3903	0	0	0	0	0	19.4132	0	6.66781	8.48768e-06	0.00062352	MS_gene001168	chr6.1	67575627	67580115	+	2181	protein_coding	- && sp|Q9FX31|HDG11_ARATH Homeobox-leucine zipper protein HDG11 OS=Arabidopsis thaliana OX=3702 GN=HDG11 PE=1 SV=1 && PF00046:Homeodomain|PF01852:START domain	HD-ZIP	51	24	0	12	24	0	0	0	0	0	1.7668	0.901984	0	0.406891	0.976452	0	0	0	0	0
MS_gene019167	0.829854	18.0054	26.6757	21.9304	7.79677	0	0	0	0	0	15.0476	0	6.29986	8.49673e-06	0.00062352	MS_gene019167	chr3.3	37028697	37032976	+	366	protein_coding	- && sp|A0A0P0X0C0|MPH1_ORYSJ Myb family transcription factor MPH1 OS=Oryza sativa subsp. japonica OX=39947 GN=MPH1 PE=2 SV=1 && PF00249:Myb-like DNA-binding domain	G2-like	1	20	29	27	8	0	0	0	0	0	0.206439	4.47911	6.63599	5.45551	1.93956	0	0	0	0	0
MS_gene040145	150.204	162.049	51.5118	167.321	213.437	29.5878	58.6053	29.1205	16.7285	39.4622	148.904	34.7009	2.10454	8.5027e-06	0.00062352	MS_gene040145	chr4.4	561703	563918	+	990	protein_coding	- && sp|Q9SUC9|UGPI7_ARATH Uncharacterized GPI-anchored protein At4g28100 OS=Arabidopsis thaliana OX=3702 GN=At4g28100 PE=2 SV=1 && -	MYB_related	181	180	56	206	219	35	58	27	18	28	13.8139	14.9032	4.73742	15.3881	19.6293	2.72113	5.3898	2.67814	1.53849	3.62925
MS_gene89261	7.46869	12.6038	4.59927	41.424	4.87298	0	0	0	0	0	14.1937	0	6.21857	8.51556e-06	0.000623834	MS_gene89261	chr7.1	37063424	37064917	+	678	protein_coding	- && sp|P32110|GSTX6_SOYBN Probable glutathione S-transferase OS=Glycine max OX=3847 GN=HSP26-A PE=2 SV=1 && PF00043:Glutathione S-transferase, C-terminal domain|PF02798:Glutathione S-transferase, N-terminal domain	-	9	14	5	51	5	0	0	0	0	0	1.00296	1.69255	0.617631	5.56279	0.654389	0	0	0	0	0
MS_gene61107	62.2391	50.4151	152.696	286.719	209.538	0	29.3027	11.8639	7.43491	26.7779	152.321	15.0759	3.35036	8.53076e-06	0.000624318	MS_gene61107	chr4.4	42558740	42559189	+	450	protein_coding	- && sp|Q2HU65|H2A2_MEDTR Probable histone H2A.2 OS=Medicago truncatula OX=3880 GN=MtrDRAFT_AC149210g4v1 PE=3 SV=1 && PF16211:C-terminus of histone H2A|PF00125:Core histone H2A/H2B/H3/H4	NAC	75	56	166	353	215	0	29	11	8	19	12.5928	10.2004	30.8947	58.0116	42.3957	0	5.92878	2.40041	1.5043	5.41795
MS_gene010220	120.329	76.5229	53.3515	70.6645	90.6375	5.0722	28.2922	14.021	7.43491	0	82.3011	10.9641	2.89691	8.65713e-06	0.000631658	MS_gene010220	chr5.1	48821224	48821535	-	312	protein_coding	- && sp|P62785|H41_WHEAT Histone H4 variant TH011 OS=Triticum aestivum OX=4565 PE=3 SV=2 && PF15511:Centromere kinetochore component CENP-T histone fold	CO-like	145	85	58	87	93	6	28	13	8	0	35.1144	22.331	15.5691	20.6214	26.4499	1.48017	8.25625	4.09161	2.16966	0
MS_gene003373	29.0449	7.20216	7.35883	20.3059	2.92379	0	0	0	0	0	13.3671	0	6.13227	8.78341e-06	0.000638947	MS_gene003373	chr4.1	28069893	28071922	-	540	protein_coding	- && sp|Q8L7T3|UBC20_ARATH Ubiquitin-conjugating enzyme E2 20 OS=Arabidopsis thaliana OX=3702 GN=UBC20 PE=2 SV=1 && PF00179:Ubiquitin-conjugating enzyme	ERF	35	8	8	25	3	0	0	0	0	0	4.89719	1.21434	1.24075	3.42372	0.492973	0	0	0	0	0
MS_gene064730	66.3883	9.90297	13.7978	61.7299	55.552	0	7.07306	0	0	0	41.4742	1.41461	4.85693	8.92939e-06	0.000647622	MS_gene064730	chr3.4	97598767	97602237	+	3471	protein_coding	- && sp|C0LGS2|Y4361_ARATH Probable LRR receptor-like serine/threonine-protein kinase At4g36180 OS=Arabidopsis thaliana OX=3702 GN=At4g36180 PE=1 SV=1 && PF13855:Leucine rich repeat|PF08263:Leucine rich repeat N-terminal domain|PF00069:Protein kinase domain	S1Fa-like	80	11	15	76	57	0	7	0	0	0	1.74144	0.259765	0.361931	1.61924	1.45719	0	0.185534	0	0	0
MS_gene80629	0	2.70081	17.4772	85.2847	22.4157	0	0	0	0	0	25.5757	0	7.06599	8.94454e-06	0.000648073	MS_gene80629	chr5.4	64285173	64285631	-	459	protein_coding	- && sp|P04793|HSP13_SOYBN 17.5 kDa class I heat shock protein OS=Glycine max OX=3847 GN=HSP17.5-M PE=3 SV=1 && PF00011:Hsp20/alpha crystallin family	MYB_related	0	3	19	105	23	0	0	0	0	0	0	0.535737	3.46681	16.9172	4.44642	0	0	0	0	0
MS_gene58719	282.15	184.555	233.643	435.358	107.206	48.1859	41.4279	76.576	95.7245	25.3685	248.582	57.4566	2.10969	8.98225e-06	0.000650157	MS_gene58719	chr8.1	9860515	9862066	-	393	protein_coding	- && sp|P42798|R15A1_ARATH 40S ribosomal protein S15a-1 OS=Arabidopsis thaliana OX=3702 GN=RPS15AA PE=2 SV=2 && PF00410:Ribosomal protein S8	NF-YA	340	205	254	536	110	57	41	71	103	18	65.367	42.7567	54.129	100.861	24.8368	11.1634	9.59778	17.7407	22.1769	5.87724
MS_gene051547	35.6837	71.1213	106.703	531.202	208.564	0	3.03131	1.07854	21.3754	29.5966	190.655	11.0164	4.13021	9.02944e-06	0.000652923	MS_gene051547	chr1.3	7002458	7002940	+	483	protein_coding	- && sp|P05477|HSP21_SOYBN 17.9 kDa class II heat shock protein OS=Glycine max OX=3847 GN=HSP17.9-D PE=3 SV=1 && PF00011:Hsp20/alpha crystallin family	MYB_related	43	79	116	654	214	0	3	1	23	21	6.72657	13.4067	20.1141	100.134	39.3153	0	0.571418	0.20331	4.02937	5.57912
MS_gene003192	26.5553	10.8032	24.836	4.06118	2.92379	0	0	0	0	0	13.8359	0	6.17951	9.03955e-06	0.000653004	MS_gene003192	chr2.1	62592227	62594060	+	312	protein_coding	- && - && -	-	32	12	27	5	3	0	0	0	0	0	7.74939	3.15261	7.24767	1.18514	0.853222	0	0	0	0	0
MS_gene34196	42.3226	41.4124	57.9508	57.6687	169.58	16.9073	3.03131	10.7854	0	1.40936	73.7869	6.42667	3.49659	9.16018e-06	0.000661061	MS_gene34196	chr8.4	48372607	48373995	+	990	protein_coding	- && sp|A0A3Q7HH64|JA2L_SOLLC NAC domain-containing protein JA2L OS=Solanum lycopersicum OX=4081 GN=JA2L PE=2 SV=1 && PF02365:No apical meristem (NAM) protein	NAC	51	46	63	71	174	20	3	10	0	1	3.89231	3.8086	5.3296	5.30366	15.5959	1.55493	0.278783	0.991904	0	0.129616
MS_gene91485	214.932	337.601	1106.58	250.169	352.804	39.7322	107.106	73.3404	123.605	122.615	452.418	93.2798	2.27956	9.20589e-06	0.000663701	MS_gene91485	chr2.1	16578604	16581530	-	837	protein_coding	- && sp|Q8LJS2|HDT1_SOYBN Histone deacetylase HDT1 OS=Glycine max OX=3847 GN=HDT1 PE=2 SV=1 && PF17800:Nucleoplasmin-like domain	C2H2	259	375	1203	308	362	47	106	68	133	87	23.3801	36.7239	120.373	27.2131	38.3777	4.32203	11.6509	7.9779	13.4457	13.3379
MS_gene004812	20.7464	24.3073	139.818	199.81	381.067	31.2786	19.1983	7.54975	3.71746	4.22809	153.15	13.1944	3.52395	9.26752e-06	0.000665756	MS_gene004812	chr1.4	61704555	61709629	+	927	protein_coding	- && sp|Q682V0|XRCC4_ARATH DNA repair protein XRCC4 OS=Arabidopsis thaliana OX=3702 GN=XRCC4 PE=1 SV=2 && PF00280:Potato inhibitor I family|PF06632:DNA double-strand break repair and V(D)J recombination protein XRCC4	-	25	27	152	246	391	37	19	7	4	3	2.03766	2.38741	13.7326	19.6249	37.4276	3.07212	1.88562	0.741521	0.365121	0.415274
MS_gene85599	37.3434	7.20216	23.9162	34.1139	17.5427	0	3.03131	0	0	2.81873	24.0237	1.17001	4.47329	9.26788e-06	0.000665756	MS_gene85599	chr1.3	55188819	55193471	+	2193	protein_coding	- && sp|Q9FHM4|MA653_ARATH 65-kDa microtubule-associated protein 3 OS=Arabidopsis thaliana OX=3702 GN=MAP65-3 PE=1 SV=1 && PF03999:Microtubule associated protein (MAP65/ASE1 family)	HSF	45	8	26	42	18	0	3	0	0	2	1.55041	0.299016	0.992942	1.41633	0.728332	0	0.125853	0	0	0.117027
MS_gene017642	30.7046	77.4232	6.43897	26.8038	21.4411	0	5.05218	0	0	0	32.5623	1.01044	4.99101	9.27105e-06	0.000665756	MS_gene017642	chr8.2	29386983	29389564	+	1095	protein_coding	- && sp|Q07353|FL3H_PETHY Naringenin,2-oxoglutarate 3-dioxygenase (Fragment) OS=Petunia hybrida OX=4102 GN=AN3 PE=1 SV=1 && PF14226:non-haem dioxygenase in morphine synthesis N-terminal|PF03171:2OG-Fe(II) oxygenase superfamily	HB-other	37	86	7	33	22	0	5	0	0	0	2.55305	6.43765	0.535393	2.2287	1.78281	0	0.420083	0	0	0
MS_gene70579	171.78	42.3127	22.9963	34.9261	40.9331	2.5361	10.1044	6.47121	11.1524	9.86555	62.5896	8.02592	2.97396	9.3181e-06	0.000668475	MS_gene70579	chr3.1	64448723	64450320	-	615	protein_coding	- && sp|O82528|RL15_PETHY 60S ribosomal protein L15 OS=Petunia hybrida OX=4102 GN=RPL15 PE=2 SV=1 && PF00827:Ribosomal L15	-	207	47	25	43	42	3	10	6	12	7	25.4312	6.2642	3.4045	5.17066	6.05996	0.375458	1.49591	0.958034	1.65106	1.46055
MS_gene92808	28.215	74.7224	11.0382	17.0569	17.5427	1.69073	0	5.39268	0.929364	0	29.7151	1.60256	4.19229	9.40915e-06	0.000672679	MS_gene92808	chr7.4	30467860	30469782	-	981	protein_coding	- && sp|Q40316|VESTR_MEDSA Vestitone reductase OS=Medicago sativa OX=3879 PE=1 SV=1 && PF01370:NAD dependent epimerase/dehydratase family	M-type_MADS	34	83	12	21	18	2	0	5	1	0	2.61868	6.93509	1.02447	1.58308	1.62817	0.156919	0	0.500502	0.0862556	0
MS_gene68301	15.7672	1.80054	8.27868	6.49789	43.8569	0	0	0	0	0	15.2402	0	6.31598	9.41373e-06	0.000672679	MS_gene68301	chr5.2	26107980	26110199	-	1242	protein_coding	- && sp|O48676|U74B1_ARATH UDP-glycosyltransferase 74B1 OS=Arabidopsis thaliana OX=3702 GN=UGT74B1 PE=1 SV=1 && PF00201:UDP-glucoronosyl and UDP-glucosyl transferase	ERF	19	2	9	8	45	0	0	0	0	0	1.15586	0.131993	0.60689	0.476344	3.21504	0	0	0	0	0
MS_gene32208	2.48956	25.2076	46.9125	37.3628	14.619	0	1.01044	0	0	2.81873	25.3183	0.765833	5.27076	9.43093e-06	0.000673246	MS_gene32208	chr4.4	22689215	22690639	-	1425	protein_coding	- && sp|Q9FZC5|FOX2_ARATH Berberine bridge enzyme-like 4 OS=Arabidopsis thaliana OX=3702 GN=FOX2 PE=2 SV=1 && PF08031:Berberine and berberine like|PF01565:FAD binding domain	GRAS	3	28	51	46	15	0	1	0	0	2	0.159066	1.6106	2.9974	2.38724	0.934054	0	0.0645602	0	0	0.180098
MS_gene049604	8.29854	32.4097	16.5574	39.7995	0	0	0	0	0	0	19.413	0	6.66852	9.4455e-06	0.000673624	MS_gene049604	chr3.2	58843812	58845350	+	663	protein_coding	- && sp|Q9SPB3|RL10_VITRI 60S ribosomal protein L10 OS=Vitis riparia OX=96939 GN=RPL10 PE=2 SV=1 && PF00252:Ribosomal protein L16p/L10e	bZIP	10	36	18	49	0	0	0	0	0	0	1.13962	4.45074	2.27378	5.46557	0	0	0	0	0	0
MS_gene92101	30.7046	38.7116	32.1949	48.7341	112.079	0	4.04175	0	11.1524	0	52.4848	3.03882	4.07197	9.46291e-06	0.000674205	MS_gene92101	chr8.3	64815356	64818802	-	1443	protein_coding	- && sp|Q9MB95|1A11_PRUMU 1-aminocyclopropane-1-carboxylate synthase 1 OS=Prunus mume OX=102107 GN=ACS1 PE=2 SV=1 && PF00155:Aminotransferase class I and II	M-type_MADS	37	43	35	60	115	0	4	0	12	0	1.93735	2.44256	2.03138	3.07495	7.07175	0	0.255019	0	0.703673	0
MS_gene08874	46.4718	21.6065	16.5574	40.6118	39.9585	0	7.07306	0	0	0	33.0412	1.41461	4.52787	9.52786e-06	0.000676842	MS_gene08874	chr4.2	44354915	44356042	+	1128	protein_coding	- && sp|I1LCI8|FG2KO_SOYBN UDP-glycosyltransferase 79A6 OS=Glycine max OX=3847 GN=FG2 PE=1 SV=1 && PF00201:UDP-glucoronosyl and UDP-glucosyl transferase	CO-like	56	24	18	50	41	0	7	0	0	0	3.75104	1.744	1.33645	3.27803	3.2253	0	0.570911	0	0	0
MS_gene026270	39.0031	6.30189	21.1566	10.5591	19.4919	0	0	0	0	2.81873	19.3025	0.563745	5.50503	9.59799e-06	0.000680493	MS_gene026270	chr1.1	20854212	20855919	+	1620	protein_coding	- && sp|F4KAB8|MCM6_ARATH DNA replication licensing factor MCM6 OS=Arabidopsis thaliana OX=3702 GN=MCM6 PE=1 SV=1 && PF17207:MCM OB domain|PF14551:MCM N-terminal domain|PF00493:MCM P-loop domain	-	47	7	23	13	20	0	0	0	0	2	2.19207	0.354182	1.18905	0.593446	1.0955	0	0	0	0	0.158419
MS_gene026790	13.2777	31.5094	1.83971	11.3713	81.8661	0	1.01044	1.07854	0	1.40936	27.9728	0.699667	5.44209	9.60837e-06	0.000680503	MS_gene026790	chr4.1	84975726	84976097	+	372	protein_coding	- && - && -	-	16	35	2	14	84	0	1	1	0	1	3.24975	7.71202	0.450273	2.78316	20.037	0	0.247307	0.263975	0	0.344946
MS_gene031090	48.9614	58.5175	78.1875	173.818	361.575	30.4332	16.167	25.8849	10.223	31.006	144.212	22.7428	2.66793	9.61686e-06	0.000680503	MS_gene031090	chr6.2	8001959	8004054	+	561	protein_coding	- && - && PF09366:Protein of unknown function (DUF1997)	-	59	65	85	214	371	36	16	24	11	22	7.94624	9.49716	12.6895	28.21	58.6822	4.93919	2.62384	4.20101	1.65915	5.03215
MS_gene003841	34.024	33.31	26.6757	35.7384	43.8569	9.29903	7.07306	10.7854	4.64682	4.22809	34.721	7.20647	2.25363	9.7534e-06	0.000687487	MS_gene003841	chr4.2	38214149	38214394	+	246	protein_coding	- && sp|Q1LZC9|DPH3_BOVIN DPH3 homolog OS=Bos taurus OX=9913 GN=DPH3 PE=3 SV=1 && -	-	41	37	29	44	45	11	7	10	5	3	12.5928	12.3285	9.87306	13.2273	16.232	3.4417	2.61784	3.99181	1.71985	1.56488
MS_gene85296	26.5553	9.0027	13.7978	3.24894	8.77137	0	0	0	0	0	12.2752	0	6.00682	9.89049e-06	0.000695127	MS_gene85296	chr2.4	45328462	45329256	-	351	protein_coding	- && sp|Q94BU8|GSDA_ARATH Guanosine deaminase OS=Arabidopsis thaliana OX=3702 GN=GSDA PE=1 SV=1 && PF14437:MafB19-like deaminase	GeBP	32	10	15	4	9	0	0	0	0	0	6.88835	2.33526	3.57909	0.842763	2.27526	0	0	0	0	0
MS_gene048489	352.688	96.3289	723.924	183.565	801.119	134.413	68.7097	69.0263	22.3047	28.1873	431.525	64.5283	2.73795	9.93954e-06	0.000697528	MS_gene048489	chr3.3	52086751	52090784	-	1692	protein_coding	- && sp|P19251|ASNS1_PEA Asparagine synthetase, nodule [glutamine-hydrolyzing] OS=Pisum sativum OX=3888 GN=AS1 PE=2 SV=3 && PF00733:Asparagine synthase|PF13537:Glutamine amidotransferase domain	G2-like	425	107	787	226	822	159	68	64	24	20	18.9785	5.18354	38.955	9.87781	43.1089	7.2329	3.69733	3.71437	1.20024	1.51678
MS_gene051492	64.7286	42.3127	30.3552	160.823	166.656	17.7527	8.08349	0	1.85873	15.503	92.975	8.63958	3.4329	9.95164e-06	0.000697528	MS_gene051492	chr1.3	7985772	7987116	+	756	protein_coding	- && sp|Q9SAH7|WRK40_ARATH Probable WRKY transcription factor 40 OS=Arabidopsis thaliana OX=3702 GN=WRKY40 PE=1 SV=1 && PF03106:WRKY DNA -binding domain	WRKY	78	47	33	198	171	21	8	0	2	11	7.79552	5.09588	3.65579	19.3685	20.071	2.13803	0.973526	0	0.223854	1.86709
MS_gene57124	390.031	214.264	53.3515	593.744	247.548	70.1654	26.2714	72.2619	23.2341	5.63745	299.788	39.514	2.91866	9.95345e-06	0.000697528	MS_gene57124	chr6.2	3988403	3995144	+	2403	protein_coding	- && sp|Q4F883|SG101_ARATH Senescence-associated carboxylesterase 101 OS=Arabidopsis thaliana OX=3702 GN=SAG101 PE=1 SV=1 && PF01764:Lipase (class 3)|PF18117:Enhanced disease susceptibility 1 protein EP domain	B3	470	238	58	731	254	83	26	67	25	4	14.778	8.11832	2.02145	22.4966	9.37941	2.65852	0.995403	2.73795	0.880324	0.213599
MS_gene25482	106.221	38.7116	68.0691	111.276	122.799	5.91757	26.2714	7.54975	0	14.0936	89.4155	10.7665	3.06526	1.00433e-05	0.000703145	MS_gene25482	chr8.3	43066189	43072841	+	2106	protein_coding	- && sp|Q66LG9|CENPC_ARATH Centromere protein C OS=Arabidopsis thaliana OX=3702 GN=CENPC PE=2 SV=1 && -	-	128	43	74	137	126	7	26	7	0	10	4.59223	1.67361	2.94281	4.81077	5.30894	0.255832	1.13578	0.326396	0	0.609306
MS_gene019142	16.5971	6.30189	4.59927	4.06118	38.9839	0	0	0	0	0	14.1087	0	6.20453	1.01053e-05	0.00070654	MS_gene019142	chr3.3	36306319	36315329	+	3318	protein_coding	- && sp|C0LGP4|Y3475_ARATH Probable LRR receptor-like serine/threonine-protein kinase At3g47570 OS=Arabidopsis thaliana OX=3702 GN=At3g47570 PE=2 SV=1 && PF13855:Leucine rich repeat|PF08263:Leucine rich repeat N-terminal domain|PF00069:Protein kinase domain	bHLH	20	7	5	5	40	0	0	0	0	0	0.455434	0.172928	0.126207	0.111441	1.06974	0	0	0	0	0
MS_gene87552	61.4092	74.7224	127.86	110.464	89.6629	28.7425	37.3862	29.1205	25.0928	31.006	92.8236	30.2696	1.618	1.01112e-05	0.00070654	MS_gene87552	chr4.1	75356744	75360165	-	1872	protein_coding	- && sp|O64884|OFT20_ARATH O-fucosyltransferase 20 OS=Arabidopsis thaliana OX=3702 GN=OFUT20 PE=1 SV=1 && PF10250:GDP-fucose protein O-fucosyltransferase	MIKC_MADS	74	83	139	136	92	34	37	27	27	22	2.98675	3.63426	6.21868	5.37261	4.36091	1.39794	1.81834	1.41632	1.22043	1.50803
MS_gene064019	65.5585	99.93	22.0765	109.652	162.758	12.6805	4.04175	21.5707	0	9.86555	91.9949	9.6317	3.26069	1.017e-05	0.000709968	MS_gene064019	chr6.1	79126222	79133514	-	2700	protein_coding	- && sp|C0LGR6|Y4291_ARATH Probable LRR receptor-like serine/threonine-protein kinase At4g29180 OS=Arabidopsis thaliana OX=3702 GN=At4g29180 PE=1 SV=2 && PF12819:Malectin-like domain|PF07714:Protein tyrosine kinase|PF13855:Leucine rich repeat	NF-YB	79	111	24	135	167	15	4	20	0	7	2.21073	3.36979	0.744452	3.69762	5.48843	0.427605	0.136294	0.727397	0	0.332681
MS_gene27806	32.3643	26.1078	14.7177	17.0569	10.7206	0	3.03131	0	0	0	20.1935	0.606262	5.02843	1.0196e-05	0.000711099	MS_gene27806	chr4.3	14106096	14107956	-	1095	protein_coding	- && sp|P22895|P34_SOYBN P34 probable thiol protease OS=Glycine max OX=3847 PE=1 SV=1 && PF00112:Papain family cysteine protease|PF08246:Cathepsin propeptide inhibitor domain (I29)	C2H2	39	29	16	21	11	0	3	0	0	0	2.69106	2.17084	1.22376	1.41827	0.891403	0	0.25205	0	0	0
MS_gene004210	9.1284	70.2211	91.0655	161.635	70.171	7.6083	17.1774	0	7.43491	5.63745	80.4442	7.57162	3.40152	1.04496e-05	0.000727319	MS_gene004210	chr2.4	69732003	69740074	+	2883	protein_coding	- && sp|Q8LGN0|GLR27_ARATH Glutamate receptor 2.7 OS=Arabidopsis thaliana OX=3702 GN=GLR2.7 PE=2 SV=3 && PF00497:Bacterial extracellular solute-binding proteins, family 3|PF00060:Ligand-gated ion channel|PF01094:Receptor family ligand binding region	Nin-like	11	78	99	199	72	9	17	0	8	4	0.288284	2.21765	2.87594	5.10459	2.21607	0.240278	0.54248	0	0.234802	0.178036
MS_gene008693	343.56	204.361	802.112	230.675	1028.2	118.351	42.4383	34.5131	0.929364	76.1056	521.781	54.4676	3.25998	1.04649e-05	0.000727319	MS_gene008693	chr3.4	59702106	59706649	-	1728	protein_coding	- && sp|P19251|ASNS1_PEA Asparagine synthetase, nodule [glutamine-hydrolyzing] OS=Pisum sativum OX=3888 GN=AS1 PE=2 SV=3 && PF00733:Asparagine synthase|PF13537:Glutamine amidotransferase domain	G2-like	414	227	872	284	1055	140	42	32	1	54	18.1021	10.7678	42.2631	12.1542	54.1757	6.23591	2.23607	1.81849	0.048968	4.00999
MS_gene072278	19.0866	17.1051	5.51912	20.3059	25.3395	0	0	0	1.85873	0	17.4713	0.371746	5.36079	1.04695e-05	0.000727319	MS_gene072278	chr8.3	75204396	75206696	+	768	protein_coding	- && sp|P27061|PPA1_SOLLC Acid phosphatase 1 OS=Solanum lycopersicum OX=4081 GN=APS1 PE=2 SV=1 && PF03767:HAD superfamily, subfamily IIIB (Acid phosphatase)	G2-like	23	19	6	25	26	0	0	0	2	0	2.26276	2.02785	0.654303	2.40731	3.00405	0	0	0	0.220356	0
MS_gene014430	29.8748	11.7035	20.2368	26.8038	4.87298	0	0	2.15707	0	0	18.6984	0.431414	5.46103	1.04786e-05	0.000727319	MS_gene014430	chr3.1	90199668	90203032	-	1104	protein_coding	- && sp|Q9FV70|E2FC_ARATH Transcription factor E2FC OS=Arabidopsis thaliana OX=3702 GN=E2FC PE=1 SV=1 && PF16421:E2F transcription factor CC-MB domain|PF02319:E2F/DP family winged-helix DNA-binding domain	E2F/DP	36	13	22	33	5	0	0	2	0	0	2.4638	0.9652	1.66895	2.21053	0.40188	0	0	0.177896	0	0
MS_gene22994	13.2777	9.0027	17.4772	35.7384	12.6698	0	0	2.15707	0	0	17.6331	0.431414	5.37596	1.05182e-05	0.000729371	MS_gene22994	chr7.2	6542821	6550331	+	2322	protein_coding	- && sp|Q5JK32|HAK5_ORYSJ Potassium transporter 5 OS=Oryza sativa subsp. japonica OX=39947 GN=HAK5 PE=2 SV=2 && PF02705:K+ potassium transporter	NF-X1	16	10	19	44	13	0	0	2	0	0	0.520631	0.353005	0.685299	1.40134	0.496794	0	0	0.084581	0	0
MS_gene38166	1010.76	315.995	547.313	750.506	1110.07	110.743	314.246	152.074	243.493	200.13	746.928	204.137	1.87165	1.05568e-05	0.000730711	MS_gene38166	chr5.3	79281137	79281925	+	789	protein_coding	- && sp|Q9SJ81|FLA7_ARATH Fasciclin-like arabinogalactan protein 7 OS=Arabidopsis thaliana OX=3702 GN=FLA7 PE=2 SV=1 && PF02469:Fasciclin domain	Trihelix	1218	351	595	924	1139	131	311	141	262	142	116.639	36.4648	63.1581	86.6059	128.098	12.7794	36.2629	17.5488	28.0983	23.0943
MS_gene066296	8.29854	9.0027	5.51912	10.5591	22.4157	0	0	0	0	0	11.159	0	5.86667	1.05577e-05	0.000730711	MS_gene066296	chr5.3	26581952	26583562	+	1611	protein_coding	- && sp|Q3HRQ2|GLOX_VITPS Aldehyde oxidase GLOX OS=Vitis pseudoreticulata OX=231512 GN=GLOX PE=2 SV=1 && PF07250:Glyoxal oxidase N-terminus|PF09118:Domain of unknown function (DUF1929)	NAC	10	10	6	13	23	0	0	0	0	0	0.469004	0.508801	0.311921	0.596761	1.26686	0	0	0	0	0
MS_gene26922	15.7672	87.3262	42.3132	147.015	17.5427	0	0	6.47121	0	8.45618	61.9928	2.98548	4.45214	1.06021e-05	0.000732936	MS_gene26922	chr1.3	3266631	3270465	-	1011	protein_coding	- && sp|Q5EAF2|IP5PB_ARATH Type IV inositol polyphosphate 5-phosphatase 11 OS=Arabidopsis thaliana OX=3702 GN=IP5P11 PE=1 SV=1 && PF03372:Endonuclease/Exonuclease/phosphatase family	-	19	97	46	181	18	0	0	6	0	6	1.41996	7.86437	3.81062	13.2398	1.57985	0	0	0.582781	0	0.761542
MS_gene07343	164.311	171.952	275.956	383.375	631.539	12.6805	69.7201	62.5551	71.561	100.065	325.427	63.3163	2.36599	1.06175e-05	0.000732936	MS_gene07343	chr1.2	65115672	65116016	+	345	protein_coding	- && - && PF15699:NPR1 interacting	-	198	191	300	472	648	15	69	58	77	71	43.3629	45.3793	72.8268	101.176	166.668	3.34648	18.3996	16.5087	18.8855	26.4078
MS_gene055251	166.801	94.5283	108.543	51.1708	85.7645	16.062	33.3444	30.199	32.5277	23.9592	101.361	27.2185	1.89773	1.06634e-05	0.000735229	MS_gene055251	chr7.4	41243607	41248047	-	2043	protein_coding	- && sp|Q9XED8|ARFI_ARATH Auxin response factor 9 OS=Arabidopsis thaliana OX=3702 GN=ARF9 PE=1 SV=1 && PF02362:B3 DNA binding domain|PF02309:AUX/IAA family|PF06507:Auxin response factor	ARF	201	105	118	63	88	19	33	28	35	17	7.43361	4.21273	4.8373	2.28047	3.82217	0.715815	1.48602	1.34584	1.44963	1.06776
MS_gene05122	48.1315	33.31	22.9963	34.9261	19.4919	6.76293	0	0	0	0	31.7712	1.35259	4.42724	1.07373e-05	0.000738923	MS_gene05122	chr3.1	52802567	52804058	+	909	protein_coding	- && sp|Q9MB94|ACCO_PRUMU 1-aminocyclopropane-1-carboxylate oxidase OS=Prunus mume OX=102107 GN=ACO1 PE=2 SV=1 && PF14226:non-haem dioxygenase in morphine synthesis N-terminal|PF03171:2OG-Fe(II) oxygenase superfamily	C3H	58	37	25	43	20	8	0	0	0	0	4.82099	3.33642	2.30338	3.4983	1.95237	0.677395	0	0	0	0
MS_gene80630	37.3434	31.5094	186.73	627.858	26.3141	0	0	0	8.36427	1.40936	181.951	1.95473	6.52682	1.07982e-05	0.000742194	MS_gene80630	chr5.4	64289557	64290009	+	453	protein_coding	- && sp|P27880|HSP12_MEDSA 18.2 kDa class I heat shock protein OS=Medicago sativa OX=3879 GN=HSP18.2 PE=2 SV=1 && PF00011:Hsp20/alpha crystallin family	MYB	45	35	203	773	27	0	0	0	9	1	7.50562	6.33305	37.5307	126.193	5.28885	0	0	0	1.68113	0.283267
MS_gene034509	35.6837	87.3262	88.3059	142.953	174.453	14.3712	0	19.4136	13.0111	0	105.744	9.35919	3.48146	1.08053e-05	0.000742194	MS_gene034509	chr1.1	40808018	40810018	-	2001	protein_coding	- && sp|Q9FG33|LRKS5_ARATH Probable L-type lectin-domain containing receptor kinase S.5 OS=Arabidopsis thaliana OX=3702 GN=LECRKS5 PE=2 SV=1 && PF00069:Protein kinase domain|PF00139:Legume lectin domain	TALE	43	97	96	176	179	17	0	18	14	0	1.62365	3.97345	4.01803	6.50456	7.93782	0.653909	0	0.883345	0.592021	0
MS_gene02829	34.8539	91.8275	120.501	47.1097	23.3903	5.0722	4.04175	0	12.0817	14.0936	63.5364	7.05786	3.1876	1.08253e-05	0.000742865	MS_gene02829	chr2.3	61233777	61248045	+	2400	protein_coding	- && sp|F4IW10|EFGM2_ARATH Elongation factor G-2, mitochondrial OS=Arabidopsis thaliana OX=3702 GN=MEFG2 PE=1 SV=1 && PF00009:Elongation factor Tu GTP binding domain	-	42	102	131	58	24	6	4	0	13	10	1.32224	3.48363	4.5714	1.78718	0.887351	0.192422	0.15333	0	0.458341	0.534666
MS_gene65244	61.4092	486.146	193.169	543.386	305.049	5.91757	69.7201	50.6912	65.0555	42.2809	317.832	46.733	2.76682	1.08463e-05	0.000743606	MS_gene65244	chr6.2	23126122	23128794	+	1056	protein_coding	- && sp|Q9FMU6|MPCP3_ARATH Mitochondrial phosphate carrier protein 3, mitochondrial OS=Arabidopsis thaliana OX=3702 GN=MPT3 PE=1 SV=1 && PF00153:Mitochondrial carrier protein	TALE	74	540	210	669	313	7	69	47	70	30	5.29468	41.9153	16.655	46.8506	26.3012	0.510211	6.01125	4.37058	5.60906	3.64545
MS_gene64062	19.0866	26.1078	33.1147	35.7384	11.6952	2.5361	3.03131	1.07854	5.57618	2.81873	25.1485	3.00817	3.0507	1.08888e-05	0.000745117	MS_gene64062	chr1.3	987507	992557	-	1809	protein_coding	- && sp|Q9SA91|PSI2_ARATH Protein PSK SIMULATOR 2 OS=Arabidopsis thaliana OX=3702 GN=PSI2 PE=2 SV=2 && PF05003:Protein of unknown function (DUF668)|PF11961:Domain of unknown function (DUF3475)	-	23	29	36	44	12	3	3	1	6	2	0.960642	1.31402	1.66668	1.79873	0.588624	0.127643	0.152568	0.0542833	0.280652	0.141868
MS_gene008893	0.829854	27.0081	7.35883	43.0485	5.84758	0	0	0	0	0	16.8186	0	6.46182	1.09005e-05	0.000745212	MS_gene008893	chr8.2	33785074	33785698	+	252	protein_coding	- && - && -	-	1	30	8	53	6	0	0	0	0	0	0.299828	9.75807	2.65876	15.5535	2.11274	0	0	0	0	0
MS_gene31917	245.637	34.2103	45.9927	45.4852	64.3234	0	17.1774	0	3.71746	7.04682	87.1297	5.58834	3.97434	1.09471e-05	0.000747693	MS_gene31917	chr4.1	21171002	21173663	+	873	protein_coding	- && sp|Q03211|PEXLP_TOBAC Pistil-specific extensin-like protein OS=Nicotiana tabacum OX=4097 PE=2 SV=1 && PF01190:Pollen proteins Ole e I like	-	296	38	50	56	66	0	17	0	4	5	25.6183	3.5679	4.79672	4.7438	6.7085	0	1.79149	0	0.387705	0.734936
MS_gene067572	14.1075	30.6092	20.2368	23.5548	56.5266	0.845367	0	0	0	7.04682	29.007	1.57844	4.38365	1.10209e-05	0.000751315	MS_gene067572	chr4.1	24183873	24185954	-	1449	protein_coding	- && sp|P52409|E13B_WHEAT Glucan endo-1,3-beta-glucosidase OS=Triticum aestivum OX=4565 GN=GLC1 PE=2 SV=1 && PF07983:X8 domain|PF00332:Glycosyl hydrolases family 17	C2H2	17	34	22	29	58	1	0	0	0	5	0.886447	1.92333	1.27158	1.48007	3.55185	0.0531187	0	0	0	0.442787
MS_gene60174	97.0929	30.6092	39.5537	39.7995	42.8823	0	10.1044	0	0	5.63745	49.9875	3.14836	4.02863	1.10311e-05	0.000751315	MS_gene60174	chr8.2	24575294	24578537	-	1974	protein_coding	- && sp|Q38914|ANT_ARATH AP2-like ethylene-responsive transcription factor ANT OS=Arabidopsis thaliana OX=3702 GN=ANT PE=1 SV=2 && PF00847:AP2 domain	AP2	117	34	43	49	44	0	10	0	0	4	4.47828	1.41181	1.82436	1.8357	1.97788	0	0.46605	0	0	0.26002
MS_gene020496	9.1284	110.733	44.153	181.941	153.986	7.6083	4.04175	0	18.5873	0	99.9883	6.04746	4.01888	1.10738e-05	0.000753518	MS_gene020496	chr4.1	1932020	1933082	-	513	protein_coding	- && sp|Q9LQU4|PCR2_ARATH Protein PLANT CADMIUM RESISTANCE 2 OS=Arabidopsis thaliana OX=3702 GN=PCR2 PE=1 SV=1 && PF04749:PLAC8 family	B3	11	123	48	224	158	9	4	0	20	0	1.62012	19.6531	7.83633	32.2911	27.3297	1.35033	0.717335	0	3.2989	0
MS_gene49182	663.054	2453.24	2072.43	6149.44	3337.02	420.147	809.36	872.535	654.272	370.663	2935.03	625.395	2.23042	1.11242e-05	0.000755953	MS_gene49182	chr1.3	68415997	68416811	+	815	protein_coding	- && sp|P36908|CHIA_CICAR Acidic endochitinase OS=Cicer arietinum OX=3827 PE=2 SV=1 && PF00704:Glycosyl hydrolases family 18	C2H2	799	2725	2253	7571	3424	497	801	809	704	263	74.0733	274.064	231.522	686.986	372.796	46.9369	90.4179	97.4756	73.0922	41.4087
MS_gene58543	89.6243	96.3289	139.818	139.705	164.707	32.1239	20.2087	32.3561	65.0555	31.006	126.036	36.15	1.79726	1.11485e-05	0.000756477	MS_gene58543	chr5.3	25580563	25583828	-	522	protein_coding	- && - && -	-	108	107	152	172	169	38	20	30	70	22	15.6324	16.8018	24.3872	24.3675	28.7284	5.6031	3.52484	5.64359	11.3471	5.40811
MS_gene42018	4.14927	13.504	26.6757	27.616	49.7044	0	0	0	2.78809	0	24.3299	0.557618	5.33425	1.1355e-05	0.000769053	MS_gene42018	chr6.4	16884833	16885402	-	570	protein_coding	- && sp|Q96520|PER12_ARATH Peroxidase 12 OS=Arabidopsis thaliana OX=3702 GN=PER12 PE=1 SV=1 && PF00141:Peroxidase	MYB	5	15	29	34	51	0	0	0	3	0	0.662777	2.15705	4.26101	4.4112	7.93946	0	0	0	0.445351	0
MS_gene043259	152.693	93.6281	71.7486	129.958	240.725	48.1859	42.4383	20.4922	28.8103	9.86555	137.751	29.9584	2.18914	1.13694e-05	0.00076931	MS_gene043259	chr7.2	87799198	87804774	-	1089	protein_coding	- && sp|Q5EA79|GALM_BOVIN Galactose mutarotase OS=Bos taurus OX=9913 GN=GALM PE=2 SV=1 && PF01263:Aldose 1-epimerase	B3	184	104	78	160	247	57	42	19	31	7	12.7662	7.82796	5.99868	10.8654	20.1263	4.02868	3.54814	1.71329	2.40874	0.824829
MS_gene013514	0	22.5067	10.1184	86.097	3.89839	0	0	0	0	0	24.5241	0	7.00586	1.14792e-05	0.000774575	MS_gene013514	chr3.4	84576469	84577622	+	702	protein_coding	- && sp|P09886|HS21C_PEA Small heat shock protein, chloroplastic OS=Pisum sativum OX=3888 GN=HSP21 PE=2 SV=1 && PF00011:Hsp20/alpha crystallin family	MYB_related	0	25	11	106	4	0	0	0	0	0	0	2.91908	1.31233	11.1666	0.505613	0	0	0	0	0
MS_gene066472	1191.67	883.165	1411.05	1622.85	1192.91	139.486	685.076	121.875	202.601	332.61	1260.33	296.329	2.08898	1.15249e-05	0.000776283	MS_gene066472	chr8.2	31447055	31450098	+	1743	protein_coding	- && sp|A0A0A1C930|HMR2A_PANGI 3-hydroxy-3-methylglutaryl coenzyme A reductase 2-A OS=Panax ginseng OX=4054 GN=HMGR2 PE=2 SV=1 && PF00368:Hydroxymethylglutaryl-coenzyme A reductase	GRAS	1436	981	1534	1998	1224	165	678	113	218	236	62.2486	46.1333	73.7084	84.7716	62.3131	7.28622	35.7859	6.36628	10.5832	17.3743
MS_gene75320	25.7255	18.0054	13.7978	28.4282	67.2472	0	6.06262	0	0	1.40936	30.6408	1.4944	4.38015	1.15259e-05	0.000776283	MS_gene75320	chr3.1	87524840	87529331	-	2650	protein_coding	- && sp|Q9S7G7|MB3R1_ARATH Transcription factor MYB3R-1 OS=Arabidopsis thaliana OX=3702 GN=MYB3R1 PE=2 SV=1 && PF00249:Myb-like DNA-binding domain	MYB	31	20	15	35	69	0	6	0	0	1	0.883869	0.618625	0.474061	0.97673	2.31046	0	0.208298	0	0	0.0484225
MS_gene070241	573.429	267.38	465.446	600.242	547.723	64.2479	245.536	118.639	90.1483	169.124	490.844	137.539	1.83744	1.16705e-05	0.000783652	MS_gene070241	chr8.2	6162254	6162565	+	312	protein_coding	- && sp|P62785|H41_WHEAT Histone H4 variant TH011 OS=Triticum aestivum OX=4565 PE=3 SV=2 && PF15511:Centromere kinetochore component CENP-T histone fold	CO-like	691	297	506	739	562	76	243	110	97	120	167.338	78.027	135.827	175.163	159.837	18.7489	71.6525	34.6213	26.3071	49.3538
MS_gene88844	42.3226	38.7116	62.55	91.7826	55.552	10.9898	19.1983	10.7854	16.7285	16.9124	58.1838	14.9229	1.96864	1.16831e-05	0.000783652	MS_gene88844	chr1.1	69939433	69939732	-	300	protein_coding	- && - && -	-	51	43	68	113	57	13	19	10	18	12	12.8446	11.7487	18.9835	27.8554	16.8597	3.33532	5.82656	3.27328	5.077	5.13279
MS_gene06643	59.7495	91.8275	79.1074	100.717	195.894	0	6.06262	29.1205	16.7285	11.2749	105.459	12.6373	3.06748	1.16892e-05	0.000783652	MS_gene06643	chr3.3	76936549	76937688	-	783	protein_coding	- && sp|Q9M276|ATB12_ARATH Homeobox-leucine zipper protein ATHB-12 OS=Arabidopsis thaliana OX=3702 GN=ATHB-12 PE=1 SV=1 && PF02183:Homeobox associated leucine zipper|PF00046:Homeodomain	HD-ZIP	72	102	86	124	201	0	6	27	18	8	6.94773	10.6778	9.19868	11.7115	22.7787	0	0.704967	3.38616	1.94521	1.31106
MS_gene015901	46.4718	0.90027	11.9581	10.5591	8.77137	0	0	0	0	0	15.7321	0	6.36582	1.17155e-05	0.000783969	MS_gene015901	chr1.1	9852601	9855980	+	636	protein_coding	- && - && -	-	56	1	13	13	9	0	0	0	0	0	6.65278	0.12888	1.71189	1.51161	1.25569	0	0	0	0	0
MS_gene92128	344.39	186.356	2413.69	3861.37	652.98	76.9284	7.07306	142.367	105.018	305.832	1491.76	127.444	3.55095	1.17266e-05	0.000783989	MS_gene92128	chr8.3	65325764	65329053	-	3153	protein_coding	- && sp|O82345|BAG6_ARATH BAG family molecular chaperone regulator 6 OS=Arabidopsis thaliana OX=3702 GN=BAG6 PE=1 SV=1 && PF02179:BAG domain	-	415	207	2624	4754	670	91	7	132	113	217	9.94481	5.38133	69.6994	111.503	18.8559	2.22143	0.204246	4.11107	3.03257	8.83139
MS_gene003121	25.7255	11.7035	74.5081	33.3017	21.4411	2.5361	7.07306	2.15707	4.64682	2.81873	33.336	3.84635	3.10688	1.18323e-05	0.000790331	MS_gene003121	chr2.2	60307708	60312231	-	696	protein_coding	- && sp|Q9C5D3|HIP7_ARATH Heavy metal-associated isoprenylated plant protein 7 OS=Arabidopsis thaliana OX=3702 GN=HIPP07 PE=1 SV=1 && PF00403:Heavy-metal-associated domain	MIKC_MADS	31	13	81	41	22	3	7	2	5	2	3.36531	1.53101	9.74686	4.35639	2.80485	0.331763	0.92527	0.28218	0.607879	0.368735
MS_gene027818	160.992	123.337	210.646	230.675	216.36	10.9898	21.2192	0	3.71746	60.6026	188.402	19.3058	3.30613	1.18808e-05	0.000792839	MS_gene027818	chr5.2	21640162	21641775	-	1089	protein_coding	- && sp|Q9ZRF1|MTDH_FRAAN Probable mannitol dehydrogenase OS=Fragaria ananassa OX=3747 GN=CAD PE=2 SV=1 && PF00107:Zinc-binding dehydrogenase|PF08240:Alcohol dehydrogenase GroES-like domain	HB-other	194	137	229	284	222	13	21	0	4	43	13.46	10.3118	17.6115	19.286	18.0892	0.918821	1.77407	0	0.310805	5.0668
MS_gene00223	227.38	589.677	295.273	1505.88	503.867	71.8562	85.8871	190.901	8.36427	67.6495	624.416	84.9316	2.8789	1.19569e-05	0.000797188	MS_gene00223	chr2.3	55737140	55737776	-	477	protein_coding	- && sp|P14710|DRR3_PEA Disease resistance response protein Pi49 OS=Pisum sativum OX=3888 GN=DRR49A PE=2 SV=1 && PF00407:Pathogenesis-related protein Bet v I family	-	274	655	321	1854	517	85	85	177	9	48	43.4015	112.555	56.3606	287.438	96.1762	13.7156	16.3938	36.4384	1.59654	12.9127
MS_gene06100	24.8956	18.0054	24.836	17.0569	0	0	0	0	0	0	16.9588	0	6.47344	1.20339e-05	0.00080158	MS_gene06100	chr4.2	4132539	4135809	-	1449	protein_coding	- && sp|P52410|KASC1_ARATH 3-oxoacyl-[acyl-carrier-protein] synthase I, chloroplastic OS=Arabidopsis thaliana OX=3702 GN=KAS1 PE=1 SV=2 && PF00109:Beta-ketoacyl synthase, N-terminal domain|PF02801:Beta-ketoacyl synthase, C-terminal domain	ARF	30	20	27	21	0	0	0	0	0	0	1.56432	1.13137	1.56057	1.07177	0	0	0	0	0	0
MS_gene051491	63.0689	12.6038	18.3971	9.74683	16.5681	0	0	3.23561	0	0	24.0769	0.647121	5.24942	1.218e-05	0.000810573	MS_gene051491	chr1.3	7987868	7999037	-	5349	protein_coding	- && sp|Q6ZCX3|FH6_ORYSJ Formin-like protein 6 OS=Oryza sativa subsp. japonica OX=39947 GN=FH6 PE=2 SV=2 && PF02181:Formin Homology 2 Domain|PF10409:C2 domain of PTEN tumour-suppressor protein	HD-ZIP	76	14	20	12	17	0	0	3	0	0	1.07353	0.214535	0.313146	0.165906	0.282015	0	0	0.0550749	0	0
MS_gene61618	14.1075	5.40162	12.8779	23.5548	8.77137	0	0	0	0	1.40936	12.9427	0.281873	5.50789	1.23059e-05	0.000817452	MS_gene61618	chr4.1	47756142	47760763	+	1905	protein_coding	- && sp|Q564K3|CND2_ARATH Condensin complex subunit 2 OS=Arabidopsis thaliana OX=3702 GN=CAPH PE=1 SV=1 && PF05786:Condensin complex subunit 2	-	17	6	14	29	9	0	0	0	0	1	0.674258	0.258166	0.615491	1.12579	0.419221	0	0	0	0	0.0673594
MS_gene68831	13.2777	0.90027	28.5155	17.0569	9.74597	0	0	0	0	0	13.8993	0	6.18567	1.24699e-05	0.000826833	MS_gene68831	chr6.1	80091427	80098410	-	1353	protein_coding	- && sp|Q8GXH3|OSB2_ARATH Protein OSB2, chloroplastic OS=Arabidopsis thaliana OX=3702 GN=OSB2 PE=1 SV=2 && -	-	16	1	31	21	10	0	0	0	0	0	0.8935	0.0605823	1.9189	1.14782	0.65584	0	0	0	0	0
MS_gene50576	49.7913	7.20216	7.35883	7.31012	8.77137	0	1.01044	0	0	0	16.0867	0.202087	5.82141	1.25617e-05	0.000831406	MS_gene50576	chr1.2	54155650	54160088	+	1818	protein_coding	- && sp|Q8W104|FBL17_ARATH F-box/LRR-repeat protein 17 OS=Arabidopsis thaliana OX=3702 GN=FBL17 PE=1 SV=1 && -	-	60	8	8	9	9	0	1	0	0	0	2.49362	0.360694	0.36854	0.366101	0.439283	0	0.0506041	0	0	0
MS_gene038256	126.968	157.547	291.593	402.057	189.072	78.6191	25.2609	73.3404	68.7729	59.1933	233.447	61.0373	1.93445	1.26067e-05	0.000833624	MS_gene038256	chr5.4	71537565	71539001	+	1437	protein_coding	- && sp|Q2V6K0|UFOG6_FRAAN UDP-glucose flavonoid 3-O-glucosyltransferase 6 OS=Fragaria ananassa OX=3747 GN=GT6 PE=1 SV=1 && PF00201:UDP-glucoronosyl and UDP-glucosyl transferase	HB-other	153	175	317	495	194	93	25	68	74	42	8.04465	9.98216	18.4753	25.4742	11.9795	4.98129	1.60053	4.64683	4.35744	3.75047
MS_gene63577	36.5136	83.7251	67.1493	67.4156	30.2125	3.38147	0	14.021	9.29364	0	57.0032	5.33921	3.3997	1.27597e-05	0.000842376	MS_gene63577	chr3.2	25296881	25300733	-	3243	protein_coding	- && sp|C0LGJ1|Y1743_ARATH Probable LRR receptor-like serine/threonine-protein kinase At1g74360 OS=Arabidopsis thaliana OX=3702 GN=At1g74360 PE=1 SV=1 && PF00069:Protein kinase domain|PF13855:Leucine rich repeat|PF08263:Leucine rich repeat N-terminal domain	WRKY	44	93	73	83	31	4	0	13	10	0	1.02513	2.3506	1.88523	1.89271	0.848223	0.0949355	0	0.393642	0.260921	0
MS_gene049682	126.138	242.173	107.623	316.772	168.605	69.3201	74.7723	47.4556	35.3158	29.5966	192.262	51.2921	1.90179	1.2771e-05	0.000842376	MS_gene049682	chr3.3	58022873	58023969	-	864	protein_coding	- && - && -	-	152	269	117	390	173	82	74	44	38	21	13.2924	25.5201	11.3413	33.3813	17.7676	7.30493	7.87948	5.00085	3.72157	3.11888
MS_gene059268	10.7881	65.7197	296.193	21.1181	47.7552	8.45367	0	8.62829	0	0	88.3148	3.41639	4.6677	1.27738e-05	0.000842376	MS_gene059268	chr4.4	74972169	74974720	+	468	protein_coding	- && - && -	NF-YC	13	73	322	26	49	10	0	8	0	0	2.09879	12.7856	57.6234	4.10847	9.29064	1.64464	0	1.67861	0	0
MS_gene022501	25.7255	9.0027	12.8779	4.06118	6.82218	0	0	0	0	0	11.6979	0	5.93774	1.28112e-05	0.000844075	MS_gene022501	chr3.2	66759480	66762412	-	768	protein_coding	- && - && PF05742:Transport and Golgi organisation 2	-	31	10	14	5	7	0	0	0	0	0	3.04981	1.06729	1.52671	0.481461	0.808783	0	0	0	0	0
MS_gene31039	338.581	325.898	354.143	235.548	579.885	26.2064	115.19	51.7697	100.371	150.802	366.811	88.8678	2.04933	1.28916e-05	0.000846609	MS_gene31039	chr3.3	78742499	78745616	+	702	protein_coding	- && sp|Q9C9C6|RL62_ARATH 60S ribosomal protein L6-2 OS=Arabidopsis thaliana OX=3702 GN=RPL6B PE=2 SV=1 && PF03868:Ribosomal protein L6, N-terminal domain|PF01159:Ribosomal protein L6e	bZIP	408	362	385	290	595	31	114	48	108	107	43.9132	42.2683	45.9317	30.5502	75.2099	3.39891	14.9399	6.71443	13.018	19.5587
MS_gene88084	10.7881	31.5094	58.8706	35.7384	26.3141	6.76293	2.02087	0	0	0	32.6441	1.75676	4.12069	1.29746e-05	0.00085022	MS_gene88084	chr7.1	69803952	69806167	+	1314	protein_coding	- && sp|Q94CD1|HHT1_ARATH Omega-hydroxypalmitate O-feruloyl transferase OS=Arabidopsis thaliana OX=3702 GN=HHT1 PE=1 SV=1 && PF02458:Transferase family	CAMTA	13	35	64	44	27	8	2	0	0	0	0.747516	2.18331	4.07919	2.47634	1.82332	0.468609	0.140028	0	0	0
MS_gene071842	114.52	180.054	116.821	161.635	37.0347	23.6703	1.01044	7.54975	35.3158	14.0936	122.013	16.328	2.89375	1.30487e-05	0.000853534	MS_gene071842	chr2.2	53745065	53745724	-	477	protein_coding	- && sp|P14710|DRR3_PEA Disease resistance response protein Pi49 OS=Pisum sativum OX=3888 GN=DRR49A PE=2 SV=1 && PF00407:Pathogenesis-related protein Bet v I family	-	138	200	127	199	38	28	1	7	38	10	21.8591	34.368	22.2984	30.8523	7.06904	4.51809	0.192868	1.44107	6.74095	2.69014
MS_gene60626	20.7464	23.407	10.1184	33.3017	0	0	0	0	0	0	17.5147	0	6.52063	1.31816e-05	0.00086145	MS_gene60626	chr1.2	69683730	69685559	-	1830	protein_coding	- && sp|Q9FLX5|AB8G_ARATH ABC transporter G family member 8 OS=Arabidopsis thaliana OX=3702 GN=ABCG8 PE=2 SV=1 && PF00005:ABC transporter|PF01061:ABC-2 type transporter	MYB_related	25	26	11	41	0	0	0	0	0	0	1.03219	1.16457	0.50342	1.65686	0	0	0	0	0	0
MS_gene24032	39.833	0	14.7177	18.6814	15.5935	0	0	0	0	0	17.7651	0	6.54042	1.32591e-05	0.000865734	MS_gene24032	chr1.3	48456877	48459382	-	1110	protein_coding	- && sp|Q8LB81|GDL79_ARATH GDSL esterase/lipase At5g33370 OS=Arabidopsis thaliana OX=3702 GN=At5g33370 PE=2 SV=1 && PF00657:GDSL-like Lipase/Acylhydrolase	ERF	48	0	16	23	16	0	0	0	0	0	3.26731	0	1.20722	1.53235	1.27906	0	0	0	0	0
MS_gene00760	11.618	3.60108	41.3934	11.3713	2.92379	0	0	0	0	0	14.1815	0	6.21428	1.33082e-05	0.000866792	MS_gene00760	chr2.3	64387561	64393779	+	1140	protein_coding	- && sp|P46608|HSBH1_SOYBN Homeobox protein SBH1 OS=Glycine max OX=3847 GN=H1 PE=2 SV=1 && PF03791:KNOX2 domain|PF03790:KNOX1 domain|PF05920:Homeobox KN domain|PF03789:ELK domain	TALE	14	4	45	14	3	0	0	0	0	0	0.927888	0.287606	3.30595	0.908188	0.233513	0	0	0	0	0
MS_gene26114	108.711	42.3127	42.3132	84.4725	78.9423	2.5361	8.08349	0	16.7285	16.9124	71.3503	8.8521	3.02817	1.33427e-05	0.000868075	MS_gene26114	chr5.4	56808724	56811905	-	1497	protein_coding	- && sp|Q9C7U5|E132_ARATH Glucan endo-1,3-beta-glucosidase 2 OS=Arabidopsis thaliana OX=3702 GN=At1g66250 PE=2 SV=2 && PF07983:X8 domain|PF00332:Glycosyl hydrolases family 17	Nin-like	131	47	46	104	81	3	8	0	18	12	6.61183	2.57347	2.57351	5.13764	4.8013	0.154246	0.491641	0	1.01744	1.02862
MS_gene000024	0	0.90027	26.6757	39.7995	57.5012	0	0	0	0	0	24.9754	0	7.03027	1.35319e-05	0.000879599	MS_gene000024	chr3.3	16403536	16404450	-	543	protein_coding	- && sp|Q9SBQ9|F3PH_PETHY Flavonoid 3'-monooxygenase OS=Petunia hybrida OX=4102 GN=CYP75B2 PE=2 SV=1 && PF00067:Cytochrome P450	bHLH	0	1	29	49	59	0	0	0	0	0	0	0.150954	4.47288	6.67342	9.64157	0	0	0	0	0
MS_gene047435	15.7672	13.504	1.83971	11.3713	16.5681	0	0	0	0	0	11.8101	0	5.95055	1.36055e-05	0.000882844	MS_gene047435	chr2.4	72842225	72845664	+	2127	protein_coding	- && - && -	-	19	15	2	14	17	0	0	0	0	0	0.674929	0.578052	0.0787502	0.486758	0.709213	0	0	0	0	0
MS_gene072378	13.2777	10.8032	22.9963	17.8692	0.974597	0	0	0	0	0	13.1842	0	6.11054	1.36061e-05	0.000882844	MS_gene072378	chr7.4	16048560	16054537	+	1245	protein_coding	- && sp|Q52MZ2|TGA10_TOBAC bZIP transcription factor TGA10 OS=Nicotiana tabacum OX=4097 GN=TGA10 PE=1 SV=1 && PF00170:bZIP transcription factor|PF14144:Seed dormancy control	bZIP	16	12	25	22	1	0	0	0	0	0	0.971008	0.790051	1.68174	1.30679	0.0712732	0	0	0	0	0
MS_gene056361	0	5.40162	51.5118	22.7426	20.4665	0	0	0	0	0	20.0245	0	6.71146	1.36429e-05	0.000884441	MS_gene056361	chr4.1	34298508	34302340	+	2139	protein_coding	- && sp|Q7XKV4|BGL12_ORYSJ Beta-glucosidase 12 OS=Oryza sativa subsp. japonica OX=39947 GN=BGLU12 PE=1 SV=2 && PF14111:Domain of unknown function (DUF4283)|PF00232:Glycosyl hydrolase family 1	TCP	0	6	56	28	21	0	0	0	0	0	0	0.229924	2.19263	0.968054	0.871172	0	0	0	0	0
MS_gene049770	18.2568	21.6065	11.0382	8.93459	4.87298	0	1.01044	0	0	0	12.9418	0.202087	5.50653	1.37583e-05	0.000890448	MS_gene049770	chr4.2	46326473	46329754	+	903	protein_coding	- && sp|Q0WTB8|SGO2_ARATH SHUGOSHIN 2 OS=Arabidopsis thaliana OX=3702 GN=SGO2 PE=2 SV=1 && PF07557:Shugoshin C terminus	-	22	24	12	11	5	0	1	0	0	0	1.8408	2.17855	1.11297	0.90086	0.491335	0	0.101881	0	0	0
MS_gene029726	648.946	3329.2	4344.47	441.044	3178.16	274.744	747.723	433.571	135.687	252.276	2388.36	368.8	2.69503	1.37601e-05	0.000890448	MS_gene029726	chr1.2	47572647	47573875	-	762	protein_coding	- && sp|Q9FSG7|TP1A_MALDO Thaumatin-like protein 1a OS=Malus domestica OX=3750 GN=TL1 PE=1 SV=1 && PF00314:Thaumatin family	MYB	782	3698	4723	543	3261	325	740	402	146	179	77.5397	397.791	519.101	52.6984	379.744	32.828	89.3421	51.8055	16.2127	30.1434
MS_gene027655	447.291	149.445	141.657	307.025	92.5867	55.7942	34.3548	29.1205	87.3602	39.4622	227.601	49.2184	2.20636	1.3818e-05	0.000893402	MS_gene027655	chr5.2	23944114	23944581	+	468	protein_coding	- && sp|P62980|RS27A_SOLLC Ubiquitin-40S ribosomal protein S27a OS=Solanum lycopersicum OX=4081 GN=UBI3 PE=1 SV=2 && PF00240:Ubiquitin family|PF01599:Ribosomal protein S27a	MYB_related	539	166	154	378	95	66	34	27	94	28	87.0192	29.074	27.559	59.7308	18.0125	10.8546	6.68363	5.6653	16.9957	7.67725
MS_gene007966	274.682	71.1213	149.016	203.059	186.148	21.9795	49.5114	43.1414	24.1635	74.6963	176.805	42.6984	2.06022	1.38376e-05	0.000893875	MS_gene007966	chr3.3	62805498	62808495	+	1248	protein_coding	- && sp|Q93ZH0|LYM1_ARATH LysM domain-containing GPI-anchored protein 1 OS=Arabidopsis thaliana OX=3702 GN=LYM1 PE=1 SV=1 && PF01476:LysM domain	CO-like	331	79	162	250	191	26	49	40	26	53	20.0394	5.18867	10.8715	14.8142	13.5805	1.60352	3.61211	3.14739	1.76285	5.44948
MS_gene26363	402.479	1006.5	2234.32	5650.72	1839.06	1.69073	26.2714	126.189	428.437	215.633	2226.62	159.644	3.80223	1.39738e-05	0.000900755	MS_gene26363	chr4.1	21559921	21560400	+	480	protein_coding	- && sp|P27880|HSP12_MEDSA 18.2 kDa class I heat shock protein OS=Medicago sativa OX=3879 GN=HSP18.2 PE=2 SV=1 && PF00011:Hsp20/alpha crystallin family	MYB_related	485	1118	2429	6957	1887	2	26	117	461	153	76.3436	190.917	423.814	1071.85	348.84	0.320704	4.98324	23.9359	81.2673	40.9019
MS_gene73217	412.438	625.688	862.822	213.618	1173.41	161.465	41.4279	198.451	108.736	186.036	657.596	139.223	2.24058	1.39748e-05	0.000900755	MS_gene73217	chr4.1	77897417	77909922	-	2274	protein_coding	- && sp|O04015|P5CS_ACTDE Delta-1-pyrroline-5-carboxylate synthase OS=Actinidia deliciosa OX=3627 PE=2 SV=1 && PF00696:Amino acid kinase family|PF00171:Aldehyde dehydrogenase family	G2-like	497	695	938	263	1204	191	41	184	117	132	16.5135	25.0517	34.5463	8.55299	46.982	6.46485	1.65872	7.9457	4.35363	7.44864
MS_gene55401	135.266	152.146	140.738	208.745	50.679	22.8249	32.334	36.6702	57.6206	21.1405	137.515	34.118	2.0073	1.39813e-05	0.000900755	MS_gene55401	chr5.3	31761781	31764954	-	780	protein_coding	- && sp|Q9C5W6|14312_ARATH 14-3-3-like protein GF14 iota OS=Arabidopsis thaliana OX=3702 GN=GRF12 PE=2 SV=1 && PF00244:14-3-3 protein	ERF	163	169	153	257	52	27	32	34	62	15	15.7894	17.7597	16.428	24.3664	5.91567	2.66431	3.77429	4.28045	6.72594	2.46769
MS_gene43930	12.4478	23.407	17.4772	60.1054	37.0347	2.5361	6.06262	4.31414	1.85873	0	30.0944	2.95432	3.32007	1.39958e-05	0.000900887	MS_gene43930	chr5.4	25380154	25382373	-	1242	protein_coding	- && sp|O48676|U74B1_ARATH UDP-glycosyltransferase 74B1 OS=Arabidopsis thaliana OX=3702 GN=UGT74B1 PE=1 SV=1 && PF00201:UDP-glucoronosyl and UDP-glucosyl transferase	MYB	15	26	19	74	38	3	6	4	2	0	0.912519	1.71591	1.28121	4.40618	2.71492	0.185915	0.444436	0.316259	0.136259	0
MS_gene39699	3.31942	36.0108	9.19853	17.0569	8.77137	0	0	1.07854	0	0	14.8714	0.215707	5.70579	1.4298e-05	0.000917088	MS_gene39699	chr8.3	80094789	80098004	-	827	protein_coding	- && sp|Q9LTC0|PBL19_ARATH Probable serine/threonine-protein kinase PBL19 OS=Arabidopsis thaliana OX=3702 GN=PBL19 PE=1 SV=1 && PF07714:Protein tyrosine kinase	ERF	4	40	10	21	9	0	0	1	0	0	0.365449	3.96458	1.01271	1.87787	0.965678	0	0	0.118741	0	0
MS_gene68298	55.6002	148.545	148.096	233.112	219.284	31.2786	25.2609	57.1624	53.9031	38.0528	160.927	41.1316	1.96819	1.45985e-05	0.000934716	MS_gene68298	chr5.2	26207247	26209229	+	1146	protein_coding	- && - && PF06880:Protein of unknown function (DUF1262)	-	67	165	161	287	225	37	25	53	58	27	4.41736	11.8016	11.766	18.5204	17.4218	2.48504	2.00694	4.54147	4.28252	3.02324
MS_gene30278	7.46869	24.3073	30.3552	17.8692	32.1617	3.38147	1.01044	0	0	2.81873	22.4324	1.44213	3.9713	1.46364e-05	0.00093632	MS_gene30278	chr7.4	66499419	66500227	-	216	protein_coding	- && - && -	-	9	27	33	22	33	4	1	0	0	2	3.14819	10.246	12.7953	7.53219	13.5568	1.42535	0.425918	0	0	1.18815
MS_gene03622	80.4959	108.032	84.6265	132.394	63.3488	16.062	10.1044	39.9058	13.9405	33.8247	93.7796	22.7675	2.0571	1.47672e-05	0.000943856	MS_gene03622	chr3.4	33800930	33808253	-	2874	protein_coding	- && sp|Q84K47|AB2A_ARATH ABC transporter A family member 2 OS=Arabidopsis thaliana OX=3702 GN=ABCA2 PE=2 SV=1 && PF12698:ABC-2 family transporter protein|PF00005:ABC transporter	TCP	97	120	92	163	65	19	10	37	15	24	2.5501	3.42245	2.68096	4.19424	2.00688	0.508841	0.320105	1.26421	0.441632	1.07156
MS_gene07051	97.0929	109.833	27.5956	25.9915	67.2472	0	17.1774	2.15707	3.71746	8.45618	65.552	6.30163	3.39539	1.48128e-05	0.000945527	MS_gene07051	chr7.2	5633818	5639579	-	2163	protein_coding	- && sp|Q2QNM1|MCM7_ORYSJ DNA replication licensing factor MCM7 OS=Oryza sativa subsp. japonica OX=39947 GN=MCM7 PE=2 SV=1 && PF14551:MCM N-terminal domain|PF17855:MCM AAA-lid domain|PF00493:MCM P-loop domain|PF17207:MCM OB domain	NAC	117	122	30	32	69	0	17	2	4	6	4.08697	4.62324	1.16159	1.09407	2.83066	0	0.723056	0.0907985	0.15648	0.355949
MS_gene26109	815.747	370.011	634.699	931.634	708.532	37.1961	358.705	111.089	111.524	76.1056	692.125	138.924	2.31646	1.48208e-05	0.000945527	MS_gene26109	chr5.4	56762598	56763596	-	483	protein_coding	- && sp|Q00423|HMGYA_SOYBN HMG-Y-related protein A OS=Glycine max OX=3847 PE=2 SV=1 && -	-	983	411	690	1147	727	44	355	103	120	54	153.772	69.749	119.644	175.618	133.562	7.01167	67.6178	20.9409	21.0228	14.3463
MS_gene044819	2127.75	957.887	2194.77	1756.87	1922.88	557.942	868.976	517.697	833.639	617.301	1792.03	679.111	1.39974	1.48324e-05	0.000945527	MS_gene044819	chr7.2	72273603	72275997	-	783	protein_coding	- && sp|P35685|RL7A1_ORYSJ 60S ribosomal protein L7a-1 OS=Oryza sativa subsp. japonica OX=39947 GN=RPL7A-1 PE=2 SV=1 && PF01248:Ribosomal protein L7Ae/L30e/S12e/Gadd45 family	MYB_related	2564	1064	2386	2163	1973	660	860	480	897	438	247.416	111.384	255.21	204.29	223.594	64.8781	101.045	60.1983	96.9364	71.7804
MS_gene067952	14.9374	10.8032	2.75956	7.31012	22.4157	0	0	0	0	0	11.6452	0	5.92886	1.48555e-05	0.000946166	MS_gene067952	chr8.3	33093940	33096890	-	1410	protein_coding	- && sp|Q9LPV5|NRT25_ARATH High affinity nitrate transporter 2.5 OS=Arabidopsis thaliana OX=3702 GN=NRT2.5 PE=1 SV=1 && PF07690:Major Facilitator Superfamily	-	18	12	3	9	23	0	0	0	0	0	0.964552	0.697598	0.178193	0.472037	1.44745	0	0	0	0	0
MS_gene05640	331.942	213.364	136.138	181.941	155.935	9.29903	56.5845	0	4.64682	33.8247	203.864	20.871	3.29457	1.48889e-05	0.000946639	MS_gene05640	chr3.2	53175427	53177835	-	801	protein_coding	- && sp|O82134|PCNA_PEA Proliferating cell nuclear antigen OS=Pisum sativum OX=3888 GN=PCNA PE=2 SV=1 && PF00705:Proliferating cell nuclear antigen, N-terminal domain|PF02747:Proliferating cell nuclear antigen, C-terminal domain	HD-ZIP	400	237	148	224	160	11	56	0	5	24	37.7311	24.2526	15.4746	20.6808	17.7249	1.057	6.43184	0	0.528194	3.84479
MS_gene028236	152.693	121.536	125.1	142.141	91.6121	27.8971	21.2192	53.9268	59.4793	26.7779	126.617	37.86	1.7391	1.49753e-05	0.00095047	MS_gene028236	chr4.2	16652129	16660532	-	3483	protein_coding	- && sp|Q9LK40|NRPD2_ARATH DNA-directed RNA polymerases IV and V subunit 2 OS=Arabidopsis thaliana OX=3702 GN=NRPD2 PE=1 SV=1 && PF04561:RNA polymerase Rpb2, domain 2|PF04565:RNA polymerase Rpb2, domain 3|PF04566:RNA polymerase Rpb2, domain 4|PF04560:RNA polymerase Rpb2, domain 7|PF04563:RNA polymerase beta subunit|PF00562:RNA polymerase Rpb2, domain 6|PF04567:RNA polymerase Rpb2, domain 5	WRKY	184	135	136	175	94	33	21	50	64	19	3.9915	3.17705	3.2702	3.71567	2.3948	0.729249	0.554684	1.40968	1.55483	0.699993
MS_gene59409	68.8779	28.8086	53.3515	76.3502	41.9077	0	6.06262	4.31414	16.7285	7.04682	53.8592	6.83043	2.98253	1.51721e-05	0.000961279	MS_gene59409	chr5.4	12823498	12826995	+	1494	protein_coding	- && sp|Q9FN75|AATPI_ARATH AAA-ATPase At5g17760 OS=Arabidopsis thaliana OX=3702 GN=At5g17760 PE=3 SV=1 && PF14363:Domain associated at C-terminal with AAA|PF00004:ATPase family associated with various cellular activities (AAA)	C2H2	83	32	58	94	43	0	6	4	18	5	4.19759	1.75567	3.25137	4.65296	2.55396	0	0.369471	0.262914	1.01948	0.42945
MS_gene34632	34.024	3.60108	26.6757	47.1097	39.9585	0	5.05218	0	1.85873	0	30.2738	1.38218	4.42052	1.52209e-05	0.000963388	MS_gene34632	chr8.1	47333921	47335312	+	1392	protein_coding	- && sp|Q9C9B0|U89B1_ARATH Flavonol 3-O-glucosyltransferase UGT89B1 OS=Arabidopsis thaliana OX=3702 GN=UGT89B1 PE=1 SV=2 && PF00201:UDP-glucoronosyl and UDP-glucosyl transferase	bHLH	41	4	29	58	41	0	5	0	2	0	2.22545	0.23554	1.74481	3.08135	2.61361	0	0.330453	0	0.121576	0
MS_gene40699	19.9165	24.3073	5.51912	38.9873	12.6698	1.69073	0	0	1.85873	0	20.28	0.709892	4.70167	1.52319e-05	0.000963388	MS_gene40699	chr3.2	88527484	88530667	+	3108	protein_coding	- && sp|C0LGX3|HSL2_ARATH LRR receptor-like serine/threonine-protein kinase HSL2 OS=Arabidopsis thaliana OX=3702 GN=HSL2 PE=1 SV=1 && PF08263:Leucine rich repeat N-terminal domain|PF13855:Leucine rich repeat|PF00069:Protein kinase domain	MYB_related	24	27	6	48	13	2	0	0	2	0	0.583448	0.712075	0.161681	1.14212	0.371157	0.0495296	0	0	0.0544509	0
MS_gene22464	37.3434	33.31	40.4735	43.0485	27.2887	0.845367	10.1044	5.39268	9.29364	5.63745	36.2928	6.2547	2.54396	1.52787e-05	0.00096551	MS_gene22464	chr7.1	8267746	8271165	-	1836	protein_coding	- && sp|Q9ZQC5|ICR2_ARATH Interactor of constitutive active ROPs 2, chloroplastic OS=Arabidopsis thaliana OX=3702 GN=ICR2 PE=1 SV=1 && -	NF-YB	45	37	44	53	28	1	10	5	10	4	1.85188	1.65186	2.0071	2.13479	1.35326	0.0419221	0.50108	0.267425	0.460875	0.279564
[truncated: 2,698 more rows]

## Sheet: Annotation
	gene_id: Gene id.
[truncated: 14 more rows]
